# Supplementary material for: Coupling acid catalysis and selective oxidation over MoO3-Fe2O3 for chemical looping oxidative dehydrogenation of propane
Source: Nat Commun. 2023 Apr 11;14:2039. doi: 10.1038/s41467-023-37818-w (PMC10090184; doi:10.1038/s41467-023-37818-w)
Supplement: Supplementary file 2 — Source Data [file 41467_2023_37818_MOESM2_ESM.xlsx]

## Sheet: Figure 1
a									d
Sample	C3H8	C3H6	COx	CH4	C2H6	C2H4	Productivity		Redox cycles	C3H8	C3H6	C3H6 Yield
FeAl	13.7	75.7	16.9	3.9	1.9	1.6	2.3		1	49.2	90.2	1.28
1Mo15FeAl	39.4	85.9	6.3	3.5	2.3	2	7.3		2	47.9	89.8	1.24
1Mo12FeAl	46.1	88.2	5.1	3.6	1.7	1.5	8.8		3	46.6	89.6	1.21
1Mo9FeAl	49.2	90.2	3.2	3.9	1.5	1.4	9.6		4	47.3	89.7	1.23
1Mo6FeAl	46.2	88.7	2.6	4.6	2.1	1.9	8.8		5	46.7	90.6	1.22
MoAl	43.2	42.9	0.5	20.1	14.8	10.6	4		6	47.2	89.4	1.22
FeAl+MoAl	35.7	48.1	12.4	14.3	9.2	7.3	3.7		7	46.6	89.6	1.21
									8	46.5	89.7	1.21
									9	46.5	90.1	1.21
									10	46.7	89.3	1.21
									11	47.3	89.6	1.23
									12	47	89.6	1.22
									13	47.6	89.7	1.24
									14	47.3	90	1.23
									15	47.1	90.1	1.23
									16	47.2	89.4	1.22
									17	46.6	89.8	1.21
									18	47.4	88.7	1.22
									19	47.2	89.6	1.23
									20	47.2	89.5	1.23
									21	47.7	89.3	1.23
									22	47.4	89.9	1.26
									23	47.4	89.6	1.23
									24	47.1	90	1.23
									25	46.9	89.3	1.22
									26	47.1	90.4	1.24
									27	47.6	89.7	1.24
									28	47.8	89.6	1.25
									29	46.7	88.9	1.21
									30	47.4	89	1.22
									31	47.5	90.4	1.25
									32	47	90.1	1.23
									33	47.1	90.5	1.24
									34	47.2	90.1	1.23
									35	46.6	88.6	1.2
									36	48	89.3	1.24
									37	47.2	89.8	1.23
									38	47.5	89.1	1.23
									39	48.1	89.9	1.25
									40	47.4	88.9	1.22
									41	46.5	89.1	1.2
									42	46.6	90.5	1.22
									43	47.4	89.4	1.23
									44	47.6	89.3	1.23
									45	48.2	90.6	1.26
									46	47.3	89.3	1.23
									47	47.2	89.7	1.23
									48	47.6	88.9	1.23
									49	46.5	88.6	1.2
									50	47.4	90.5	1.25
									51	47.1	88.7	1.21
									52	46.2	89	1.19
									53	46.9	89.9	1.23
									54	47.2	88.6	1.22
									55	48.2	89.2	1.25
									56	47.6	89.1	1.23
									57	46.9	88.6	1.21
									58	48.1	88.1	1.23
									59	46.6	89	1.2
									60	47.2	89	1.22
									61	46.1	89.9	1.2
									62	46.7	88	1.19
									63	47.1	89.1	1.22
									64	46	89.1	1.19
									65	47	89.8	1.23
									66	47.2	88.1	1.2
									67	47.8	89.5	1.24
									68	47	89.2	1.22
									69	47.7	89	1.23
									70	47.6	88.1	1.22
									71	47.1	89	1.22
									72	46.8	88.5	1.2
									73	46.9	88.2	1.2
									74	46	88	1.18
									75	46.7	89.7	1.22
									76	46.2	89.2	1.2
									77	47.1	89.4	1.22
									78	46.5	89.5	1.21
									79	46.6	89.6	1.21
									80	46.4	89.1	1.2
									81	49	89.8	1.28
									82	48.1	88.5	1.24
									83	48.3	88.9	1.25
									84	47.1	88.5	1.21
									85	47.5	88.5	1.22
									86	47.6	89.6	1.24
									87	46	89.5	1.19
									88	46.9	89.7	1.22
									89	48.5	88.6	1.24
									90	49.7	89	1.28
									91	49.1	89.4	1.28
									92	47	88.7	1.21
									93	48.4	88.1	1.24
									94	47.1	88	1.2
									95	47	89.1	1.22
									96	47.2	88.2	1.21
									97	46	90.7	1.21
									98	47.4	90	1.24
									99	46	87.7	1.17
									100	48.2	87.9	1.22
									101	48.4	88.4	1.24
									102	46.2	88.2	1.18
									103	47.1	89.1	1.21
									104	46.8	89.2	1.21
									105	47.3	88.5	1.21
									106	47.4	88.7	1.22
									107	47.3	87.8	1.21
									108	48.6	87.2	1.23
									109	47.6	87.7	1.21
									110	46.7	89.4	1.21
									111	46.9	89.6	1.22
									112	47.3	88.2	1.21
									113	47.1	89.2	1.22
									114	47.6	88.74	1.23
									115	46.7	89	1.21
									116	48.6	88.5	1.25
									117	47.8	89.3	1.24
									118	46.6	88.5	1.2
									119	47.8	87.8	1.22
									120	47.1	88	1.2
									121	48.8	89.3	1.27
									122	46.5	88.6	1.2
									123	47.2	88.4	1.21
									124	48.5	88.8	1.25
									125	47.1	88.1	1.21
									126	48.1	88.3	1.23
									127	47.8	88.9	1.23
									128	46.6	88.5	1.2
									129	48.1	88.8	1.24
									130	47.7	88.5	1.23
									131	48.3	89	1.25
									132	48.1	88.4	1.23
									133	47.9	89.3	1.24
									134	47.5	88.1	1.22
									135	48.2	87.4	1.22
									136	47.1	87.6	1.2
									137	47.7	87.8	1.22
									138	48.1	88.1	1.23
									139	48.6	89	1.26
									140	47	88.8	1.21
									141	47.1	87.4	1.2
									142	49	87.6	1.25
									143	47.7	88.9	1.23
									144	47.6	88.8	1.23
									145	48.3	87.2	1.22
									146	47.8	88.1	1.22
									147	48.5	90.2	1.27
									148	48.1	88.41	1.23
									149	46.9	90.52	1.23
									150	47.6	90.59	1.25
									151	48.3	88.83	1.25
									152	47.5	87.24	1.2
									153	48.2	87.33	1.22
									154	47.3	87.5	1.19
									155	47.6	88.5	1.22
									156	47.2	89.8	1.23
									157	48	87.6	1.22
									158	48.4	87.9	1.24
									159	47.2	90	1.23
									160	48.1	87.2	1.22
									161	47.1	89.9	1.23
									162	47.2	88.8	1.22
									163	48.7	87.3	1.23
									164	47.2	89.8	1.23
									165	48.8	88.7	1.26
									166	47.5	89.1	1.23
									167	48.9	88	1.25
									168	47.5	88.7	1.22
									169	48.1	87.5	1.22
									170	48.3	88.6	1.24
									171	48.1	89	1.24
									172	46.8	90.8	1.23
									173	49	87.9	1.25
									174	48.4	87.7	1.23
									175	48.2	87.6	1.22
									176	47.4	89.2	1.23
									177	48.1	88.1	1.23
									178	46.9	90.4	1.23
									179	47.4	88.4	1.22
									180	47.2	87.6	1.2
									181	48	87.5	1.22
									182	48.5	88.9	1.25
									183	47.8	87.7	1.22
									184	47.9	88.6	1.23
									185	47.6	88.1	1.22
									186	47.7	88.1	1.22
									187	48.5	87.8	1.24
									188	47.8	87.4	1.21
									189	47.3	87.5	1.2
									190	47.9	88.7	1.23
									191	47.7	87.5	1.21
									192	48.4	89.7	1.26
									193	48.3	87.6	1.23
									194	48.8	88.8	1.26
									195	48.5	87.9	1.24
									196	47.3	88.2	1.21
									197	48.1	89.3	1.25
									198	48.6	88.1	1.24
									199	48.3	87	1.22
									200	47.8	88.1	1.22
									201	47.5	88.2	1.22
									202	47.1	89.5	1.22
									203	47.7	88.5	1.23
									204	48.6	87.8	1.24
									205	48.4	87.6	1.23
									206	47.6	88.3	1.22
									207	48.2	87.8	1.23
									208	47.8	88.8	1.23
									209	48.6	89.9	1.27
									210	48	89.1	1.24
									211	48.2	87	1.22
									212	47.8	88.7	1.23
									213	47.8	88.1	1.22
									214	48.2	88.5	1.24
									215	48.8	88.7	1.26
									216	48.5	88.3	1.24
									217	48.4	87.3	1.23
									218	47.4	87.4	1.2
									219	47.5	88.5	1.22
									220	48.6	87.8	1.24
									221	48.6	89.2	1.26
									222	47	89.2	1.22
									223	48.1	87.2	1.22
									224	48.4	87	1.22
									225	47.5	89.4	1.23
									226	48	87.6	1.22
									227	48.5	87.9	1.24
									228	47.2	88.2	1.21
									229	48.1	87.6	1.22
									230	48	88.7	1.24
									231	47.3	88.4	1.22
									232	48.4	89	1.25
									233	49.1	87.3	1.25
									234	48.2	87.5	1.23
									235	48.3	87.4	1.23
									236	48.7	88.2	1.25
									237	47.6	88.9	1.23
									238	48.9	88.2	1.25
									239	48.5	88.2	1.24
									240	47.3	87.4	1.2
									241	48.1	87.8	1.23
									242	47.9	89.2	1.24
									243	47.2	88.9	1.22
									244	47.1	89	1.22
									245	48.3	88.6	1.24
									246	47.9	89.4	1.24
									247	47	88.8	1.21
									248	48.6	89.4	1.26
									249	48.5	89	1.25
									250	48.1	88.2	1.23
									251	47.7	88.6	1.23
									252	48.3	88	1.24
									253	48.5	89.1	1.25
									254	47.6	88.3	1.22
									255	47.9	88.4	1.23
									256	47.5	88.7	1.22
									257	48	88.6	1.23
									258	48.4	88.5	1.24
									259	48.1	87.7	1.22
									260	47.7	88.8	1.23
									261	47.6	88.8	1.23
									262	47.4	88.9	1.22
									263	48.7	87.9	1.24
									264	48.2	88	1.23
									265	47.5	87.1	1.2
									266	47.9	88.2	1.23
									267	48.2	88.1	1.23
									268	48.7	88.2	1.25
									269	48.5	88.7	1.25
									270	47.2	88	1.21
									271	48.2	87.1	1.22
									272	47.4	88.7	1.22
									273	48.2	89.1	1.25
									274	47.8	87.4	1.21
									275	48.4	88.8	1.25
									276	47.7	88.3	1.22
									277	47.2	87.5	1.2
									278	47.9	88.9	1.24
									279	48	88.2	1.23
									280	47.5	88.9	1.23
									281	47.3	88.6	1.22
									282	47.1	88.2	1.2
									283	49.2	88.1	1.26
									284	48.2	88.1	1.23
									285	48.8	89.2	1.26
									286	47.7	88.2	1.22
									287	48	87.3	1.22
									288	47.9	87.9	1.22
									289	47.6	88.9	1.23
									290	48.5	88.9	1.25
									291	48.2	87.1	1.22
									292	47.2	88.3	1.21
									293	48.4	87.9	1.23
									294	47.7	88.5	1.22
									295	47.4	88.8	1.22
									296	47.7	87	1.21
									297	48.1	87.3	1.22
									298	48.2	88.8	1.24
									299	48	88.7	1.23
									300	49.2	87.5	1.25
									301	47.6	88.3	1.22
									302	48.7	89	1.25
									303	48.3	87.3	1.22
									304	48.2	87.8	1.23
									305	48	88.1	1.23

## Sheet: Figure 2
b									c											c
	1Mo9FeAl		Mo Foil		MoO2		MoO3			FeAl		1Mo15FeAl		1Mo12FeAl		1Mo9FeAl		1Mo6FeAl			FeAl		1Mo15FeAl		1Mo12FeAl		1Mo9FeAl		1Mo6FeAl
R (Å)	FT k3x(k) (Å-3)	R	FT k3x(k) (Å-3)	R	FT k3x(k) (Å-3)	R	FT k3x(k) (Å-3)		degree	Intensity (a.u.)	degree	Intensity (a.u.)	degree	Intensity (a.u.)	degree	Intensity (a.u.)	degree	Intensity (a.u.)		Raman Shift (cm-1)	Intensity (a.u.)	Raman Shift (cm-1)	Intensity (a.u.)	Raman Shift (cm-1)	Intensity (a.u.)	Raman Shift (cm-1)	Intensity (a.u.)	Raman Shift (cm-1)	Intensity (a.u.)
0	0.34647	0	0.40079	0	0.77235	0	0.43126		20.008	1228	20.008	810	20.008	827	20.008	824	20.008	828		1100.24	824.197	1100.24	28.4009	1100.24	1650.7	1100.24	80.4107	1100.24	53.6776
0.03068	0.3548	0.03068	0.39063	0.03068	0.76709	0.03068	0.43101		20.018	1234	20.018	812	20.018	830	20.018	826	20.018	829		1099.06	818.05	1099.06	27.8069	1099.06	1641.58	1099.06	65.0046	1099.06	51.2552
0.06136	0.37807	0.06136	0.36118	0.06136	0.75356	0.06136	0.4293		20.028	1227	20.028	812	20.028	833	20.028	823	20.028	823		1097.88	813.306	1097.88	27.2166	1097.88	1637.95	1097.88	54.8811	1097.88	55.8652
0.09204	0.41209	0.09204	0.31579	0.09204	0.73815	0.09204	0.42389		20.038	1236	20.038	810	20.038	833	20.038	825	20.038	821		1096.7	814.93	1096.7	29.5421	1096.7	1642.18	1096.7	55.8936	1096.7	55.7333
0.12272	0.45208	0.12272	0.2612	0.12272	0.73005	0.12272	0.41293		20.048	1232	20.048	804	20.048	834	20.048	825	20.048	816		1095.52	813.022	1095.52	33.0373	1095.52	1639.94	1095.52	59.4618	1095.52	57.1337
0.1534	0.49378	0.1534	0.21038	0.1534	0.73825	0.1534	0.39683		20.058	1226	20.058	804	20.058	832	20.058	827	20.058	817		1094.34	810.408	1094.34	29.1404	1094.34	1646.52	1094.34	59.7647	1094.34	58.3753
0.18408	0.5338	0.18408	0.18623	0.18408	0.76749	0.18408	0.3798		20.068	1231	20.068	810	20.068	828	20.068	831	20.068	814		1093.16	815.214	1093.16	23.8828	1093.16	1650.95	1093.16	48.8518	1093.16	54.8773
0.21476	0.56962	0.21476	0.20767	0.21476	0.8155	0.21476	0.36995		20.078	1229	20.078	805	20.078	830	20.078	831	20.078	809		1091.98	815.778	1091.98	23.4855	1091.98	1648.12	1091.98	49.157	1091.98	57.7997
0.24544	0.59938	0.24544	0.26255	0.24544	0.87384	0.24544	0.37628		20.088	1236	20.088	799	20.088	828	20.088	827	20.088	807		1090.8	818.473	1090.8	18.6139	1090.8	1655.68	1090.8	45.1186	1090.8	52.3192
0.27612	0.6218	0.27612	0.32715	0.27612	0.93121	0.27612	0.40251		20.098	1234	20.098	806	20.098	830	20.098	834	20.098	808		1089.62	813.045	1089.62	18.703	1089.62	1662.07	1089.62	39.8272	1089.62	57.6902
0.3068	0.63619	0.3068	0.38583	0.3068	0.9765	0.3068	0.44338		20.108	1229	20.108	803	20.108	823	20.108	833	20.108	804		1088.44	813.264	1088.44	17.469	1088.44	1660.22	1088.44	29.2983	1088.44	62.1478
0.33748	0.64241	0.33748	0.42938	0.33748	1.00081	0.33748	0.48756		20.118	1225	20.118	805	20.118	821	20.118	834	20.118	809		1087.26	812.06	1087.26	25.3636	1087.26	1658.76	1087.26	42.0915	1087.26	58.81
0.36816	0.641	0.36816	0.45212	0.36816	0.99874	0.36816	0.52291		20.128	1221	20.128	813	20.128	826	20.128	834	20.128	807		1086.08	811.915	1086.08	23.1559	1086.08	1652.01	1086.08	38.6176	1086.08	62.4699
0.39884	0.63332	0.39884	0.45092	0.39884	0.96978	0.39884	0.53975		20.138	1225	20.138	809	20.138	821	20.138	834	20.138	802		1084.9	814.947	1084.9	25.9985	1084.9	1656.24	1084.9	27.546	1084.9	67.4985
0.42951	0.62173	0.42951	0.42519	0.42951	0.92025	0.42951	0.53272		20.148	1229	20.148	813	20.148	818	20.148	827	20.148	801		1083.71	814.807	1083.71	33.1194	1083.71	1656.14	1083.71	36.5545	1083.71	63.5217
0.46019	0.60983	0.46019	0.37742	0.46019	0.86633	0.46019	0.50241		20.158	1234	20.158	816	20.158	815	20.158	832	20.158	797		1082.53	817.484	1082.53	42.3747	1082.53	1650.38	1082.53	43.4007	1082.53	62.4447
0.49087	0.60257	0.49087	0.31471	0.49087	0.83644	0.49087	0.45797		20.168	1234	20.168	820	20.168	819	20.168	832	20.168	787		1081.35	813.468	1081.35	44.8336	1081.35	1660.28	1081.35	42.306	1081.35	55.1166
0.52155	0.60598	0.52155	0.25296	0.52155	0.86584	0.52155	0.42041		20.178	1230	20.178	823	20.178	816	20.178	833	20.178	790		1080.17	816.506	1080.17	45.5451	1080.17	1649.42	1080.17	35.7853	1080.17	56.7898
0.55223	0.62618	0.55223	0.22354	0.55223	0.97641	0.55223	0.41967		20.188	1233	20.188	825	20.188	812	20.188	825	20.188	786		1078.99	822.714	1078.99	50.141	1078.99	1653.05	1078.99	37.0317	1078.99	54.3415
0.58291	0.66784	0.58291	0.25548	0.58291	1.16161	0.58291	0.47223		20.198	1231	20.198	832	20.198	808	20.198	831	20.198	785		1077.8	823.987	1077.8	51.2466	1077.8	1655.71	1077.8	55.0929	1077.8	49.92
0.61359	0.73292	0.61359	0.33306	0.61359	1.39692	0.61359	0.56245		20.208	1241	20.208	829	20.208	806	20.208	829	20.208	788		1076.62	820.675	1076.62	46.329	1076.62	1656.21	1076.62	46.0521	1076.62	50.2243
0.64427	0.82054	0.64427	0.42374	0.64427	1.6556	0.64427	0.65939		20.218	1237	20.218	820	20.218	798	20.218	829	20.218	786		1075.44	820.531	1075.44	47.2386	1075.44	1657.3	1075.44	48.0366	1075.44	55.5498
0.67495	0.92794	0.67495	0.50634	0.67495	1.91434	0.67495	0.73497		20.228	1231	20.228	825	20.228	808	20.228	833	20.228	784		1074.25	820.386	1074.25	43.4864	1074.25	1653.5	1074.25	47.6663	1074.25	47.1632
0.70563	1.05153	0.70563	0.568	0.70563	2.15357	0.70563	0.76816		20.238	1226	20.238	819	20.238	812	20.238	844	20.238	784		1073.07	811.452	1073.07	44.1974	1073.07	1646.56	1073.07	42.2481	1073.07	46.7085
0.73631	1.18763	0.73631	0.60026	0.73631	2.35708	0.73631	0.74684		20.248	1231	20.248	814	20.248	817	20.248	839	20.248	781		1071.88	805.327	1071.88	43.9396	1071.88	1648.24	1071.88	42.2649	1071.88	46.5583
0.76699	1.33276	0.76699	0.59806	0.76699	2.51216	0.76699	0.67464		20.258	1238	20.258	824	20.258	811	20.258	847	20.258	785		1070.7	810.114	1070.7	41.1648	1070.7	1640.33	1070.7	39.5718	1070.7	54.0245
0.79767	1.48371	0.79767	0.55976	0.79767	2.61035	0.79767	0.59294		20.268	1232	20.268	823	20.268	815	20.268	846	20.268	789		1069.52	810.682	1069.52	43.6258	1069.52	1642.01	1069.52	40.3175	1069.52	51.1333
0.82835	1.63753	0.82835	0.48796	0.82835	2.64898	0.82835	0.61779		20.278	1233	20.278	822	20.278	812	20.278	845	20.278	794		1068.33	808.433	1068.33	40.3175	1068.33	1632.93	1068.33	45.3799	1068.33	52.6565
0.85903	1.79145	0.85903	0.39182	0.85903	2.63348	0.85903	0.85776		20.288	1244	20.288	813	20.288	822	20.288	837	20.288	795		1067.15	813.92	1067.15	45.7743	1067.15	1631.67	1067.15	38.5442	1067.15	62.2548
0.88971	1.9429	0.88971	0.295	0.88971	2.5808	0.88971	1.27731		20.298	1238	20.298	810	20.298	817	20.298	838	20.298	795		1065.96	815.538	1065.96	45.4189	1065.96	1635.88	1065.96	54.4358	1065.96	69.2593
0.92039	2.08946	0.92039	0.25443	0.92039	2.52366	0.92039	1.80815		20.308	1241	20.308	811	20.308	824	20.308	835	20.308	796		1064.78	805.204	1064.78	48.354	1064.78	1627.99	1064.78	46.8854	1064.78	61.4913
0.95107	2.22887	0.95107	0.32206	0.95107	2.51283	0.95107	2.40418		20.318	1247	20.318	811	20.318	817	20.318	833	20.318	802		1063.59	802.249	1063.59	48.7745	1063.59	1619.51	1063.59	47.1027	1063.59	65.3072
0.98175	2.359	0.98175	0.45364	0.98175	2.60991	0.98175	3.02915		20.328	1252	20.328	811	20.328	818	20.328	830	20.328	802		1062.41	814.066	1062.41	47.6411	1062.41	1614.75	1062.41	58.1269	1062.41	70.7914
1.01243	2.47791	1.01243	0.59584	1.01243	2.86472	1.01243	3.64944		20.338	1246	20.338	811	20.338	815	20.338	832	20.338	808		1061.22	812.876	1061.22	37.9927	1061.22	1619.73	1061.22	60.3263	1061.22	77.6396
1.04311	2.58385	1.04311	0.72134	1.04311	3.29216	1.04311	4.23266		20.348	1244	20.348	801	20.348	819	20.348	832	20.348	816		1060.04	800.794	1060.04	41.3164	1060.04	1621.8	1060.04	68.8396	1060.04	75.0576
1.07379	2.67523	1.07379	0.81435	1.07379	3.87237	1.07379	4.74847		20.358	1246	20.358	799	20.358	821	20.358	830	20.358	813		1058.85	807.328	1058.85	42.315	1058.85	1617.42	1058.85	75.018	1058.85	75.83
1.10447	2.75071	1.10447	0.86545	1.10447	4.56864	1.10447	5.17017		20.368	1249	20.368	797	20.368	821	20.368	835	20.368	809		1057.66	813.159	1057.66	47.5754	1057.66	1619.88	1057.66	73.4505	1057.66	78.526
1.13515	2.80915	1.13515	0.87178	1.13515	5.34171	1.13515	5.47648		20.378	1247	20.378	800	20.378	817	20.378	842	20.378	813		1056.48	805.644	1056.48	44.5093	1056.48	1623.3	1056.48	71.6967	1056.48	70.1496
1.16583	2.84966	1.16583	0.8398	1.16583	6.15511	1.16583	5.65331		20.388	1249	20.388	801	20.388	816	20.388	840	20.388	810		1055.29	796.378	1055.29	48.2182	1055.29	1612.49	1055.29	51.044	1055.29	64.3561
1.1965	2.8716	1.1965	0.79092	1.1965	6.97592	1.1965	5.69531		20.398	1250	20.398	806	20.398	817	20.398	842	20.398	810		1054.11	800.11	1054.11	47.0882	1054.11	1608.13	1054.11	54.0176	1054.11	64.3426
1.22718	2.87459	1.22718	0.76799	1.22718	7.7744	1.22718	5.60719		20.408	1243	20.408	802	20.408	826	20.408	843	20.408	810		1052.92	795.76	1052.92	44.2251	1052.92	1613.9	1052.92	56.6708	1052.92	64.941
1.25786	2.85851	1.25786	0.82642	1.25786	8.52369	1.25786	5.40476		20.418	1234	20.418	810	20.418	824	20.418	842	20.418	813		1051.73	791.758	1051.73	43.2916	1051.73	1611.68	1051.73	51.3924	1051.73	63.7109
1.28854	2.82352	1.28854	0.99332	1.28854	9.19979	1.28854	5.11569		20.428	1232	20.428	808	20.428	825	20.428	839	20.428	812		1050.54	787.766	1050.54	48.9388	1050.54	1605.36	1050.54	52.0648	1050.54	54.582
1.31922	2.77	1.31922	1.24758	1.31922	9.78174	1.31922	4.77962		20.438	1220	20.438	815	20.438	828	20.438	835	20.438	805		1049.36	796.407	1049.36	49.1649	1049.36	1602.93	1049.36	50.5816	1049.36	54.5707
1.3499	2.69862	1.3499	1.54936	1.3499	10.252	1.3499	4.44679		20.448	1228	20.448	819	20.448	823	20.448	843	20.448	802		1048.17	789.249	1048.17	48.8116	1048.17	1600.13	1048.17	55.2213	1048.17	50.012
1.38058	2.61029	1.38058	1.86171	1.38058	10.5965	1.38058	4.17274		20.458	1225	20.458	817	20.458	828	20.458	838	20.458	810		1046.98	777.539	1046.98	49.2701	1046.98	1595.76	1046.98	57.7114	1046.98	40.2867
1.41126	2.50611	1.41126	2.15331	1.41126	10.8055	1.41126	4.0062		20.468	1217	20.468	816	20.468	834	20.468	836	20.468	805		1045.79	776.003	1045.79	51.3891	1045.79	1587.89	1045.79	67.9215	1045.79	44.6813
1.44194	2.38743	1.44194	2.39709	1.44194	10.8731	1.44194	3.97157		20.478	1221	20.478	822	20.478	837	20.478	841	20.478	802		1044.6	780.079	1044.6	47.5199	1044.6	1582.36	1044.6	77.0639	1044.6	44.2156
1.47262	2.25578	1.47262	2.56955	1.47262	10.7978	1.47262	4.05721		20.488	1221	20.488	823	20.488	833	20.488	845	20.488	799		1043.41	769.437	1043.41	45.5846	1043.41	1589.69	1043.41	78.3113	1043.41	40.7182
1.5033	2.11283	1.5033	2.6509	1.5033	10.5824	1.5033	4.22142		20.498	1224	20.498	827	20.498	832	20.498	842	20.498	795		1042.22	769.654	1042.22	46.1656	1042.22	1584.74	1042.22	82.2486	1042.22	44.6531
1.53398	1.96042	1.53398	2.62555	1.53398	10.2336	1.53398	4.41105		20.508	1234	20.508	823	20.508	830	20.508	839	20.508	788		1041.04	775.469	1041.04	44.4252	1041.04	1592.64	1041.04	84.7433	1041.04	45.2487
1.56466	1.80048	1.56466	2.4827	1.56466	9.76217	1.56466	4.57779		20.518	1231	20.518	820	20.518	834	20.518	837	20.518	785		1039.85	781.292	1039.85	42.3003	1039.85	1589.26	1039.85	90.1042	1039.85	43.273
1.59534	1.63507	1.59534	2.21705	1.59534	9.18215	1.59534	4.68581		20.528	1245	20.528	818	20.528	832	20.528	842	20.528	792		1038.66	778.704	1038.66	39.2087	1038.66	1585.48	1038.66	99.2521	1038.66	39.0215
1.62602	1.46627	1.62602	1.82993	1.62602	8.51055	1.62602	4.71309		20.538	1239	20.538	817	20.538	837	20.538	839	20.538	792		1037.47	785.218	1037.47	34.5763	1037.47	1591.04	1037.47	103.564	1037.47	47.8139
1.6567	1.29624	1.6567	1.33343	1.6567	7.76671	1.6567	4.65005		20.548	1237	20.548	820	20.548	836	20.548	847	20.548	786		1036.28	793.839	1036.28	31.87	1036.28	1593.3	1036.28	92.0883	1036.28	58.2681
1.68738	1.1272	1.68738	0.77791	1.68738	6.9717	1.68738	4.49737		20.558	1242	20.558	820	20.558	834	20.558	844	20.558	785		1035.09	806.303	1035.09	29.9355	1035.09	1592.25	1035.09	80.4285	1035.09	53.7156
1.71806	0.96142	1.71806	0.5308	1.71806	6.14762	1.71806	4.2636		20.568	1240	20.568	816	20.568	834	20.568	838	20.568	797		1033.9	807.568	1033.9	31.8615	1033.9	1596.65	1033.9	88.1581	1033.9	55.0715
1.74874	0.80133	1.74874	1.1271	1.74874	5.31702	1.74874	3.96287		20.578	1250	20.578	814	20.578	838	20.578	833	20.578	797		1032.71	820.392	1032.71	34.1728	1032.71	1597.35	1032.71	100.564	1032.71	56.2813
1.77942	0.64966	1.77942	2.00272	1.77942	4.50235	1.77942	3.61263		20.588	1247	20.588	814	20.588	832	20.588	837	20.588	802		1031.52	823.056	1031.52	33.5973	1031.52	1603.49	1031.52	100.046	1031.52	52.1835
1.8101	0.50996	1.8101	2.9835	1.8101	3.72574	1.8101	3.23143		20.598	1243	20.598	815	20.598	834	20.598	836	20.598	812		1030.33	813.468	1030.33	31.0923	1030.33	1602.24	1030.33	89.2998	1030.33	47.0272
1.84078	0.38759	1.84078	4.03677	1.84078	3.00919	1.84078	2.83697		20.608	1253	20.608	820	20.608	829	20.608	837	20.608	819		1029.13	815.079	1029.13	31.8648	1029.13	1606.44	1029.13	80.5333	1029.13	53.3849
1.87146	0.29216	1.87146	5.14951	1.87146	2.37578	1.87146	2.44432		20.618	1244	20.618	818	20.618	819	20.618	831	20.618	810		1027.94	810.751	1027.94	33.213	1027.94	1614.51	1027.94	73.3802	1027.94	58.5301
1.90214	0.23966	1.90214	6.31549	1.90214	1.8521	1.90214	2.06467		20.628	1238	20.628	816	20.628	816	20.628	831	20.628	805		1026.75	805.013	1026.75	43.0361	1026.75	1616.57	1026.75	82.1828	1026.75	61.6998
1.93282	0.24102	1.93282	7.53231	1.93282	1.47091	1.93282	1.70463		20.638	1234	20.638	810	20.638	821	20.638	826	20.638	804		1025.56	800.331	1025.56	44.3819	1025.56	1614.74	1025.56	94.2264	1025.56	54.8816
1.9635	0.2812	1.9635	8.79973	1.9635	1.2641	1.9635	1.36638		20.648	1248	20.648	813	20.648	821	20.648	828	20.648	800		1024.37	788.303	1024.37	40.5303	1024.37	1609.03	1024.37	101.25	1024.37	60.4794
1.99418	0.33563	1.99418	10.1179	1.99418	1.23204	1.99418	1.04873		20.658	1246	20.658	811	20.658	825	20.658	838	20.658	793		1023.18	786.42	1023.18	43.7987	1023.18	1612.06	1023.18	103.235	1023.18	58.2049
2.02485	0.38979	2.02485	11.4853	2.02485	1.32554	2.02485	0.74908		20.667	1227	20.668	806	20.668	822	20.668	838	20.668	792		1021.98	786.632	1021.98	40.7162	1021.98	1611.98	1021.98	99.85	1021.98	59.4127
2.05553	0.43721	2.05553	12.8971	2.05553	1.48493	2.05553	0.46661		20.677	1231	20.678	806	20.678	824	20.678	838	20.678	795		1020.79	783.003	1020.79	41.1055	1020.79	1613.45	1020.79	104.566	1020.79	59.5625
2.08621	0.47514	2.08621	14.3435	2.08621	1.67456	2.08621	0.21485		20.687	1229	20.688	802	20.688	831	20.688	841	20.688	791		1019.6	789.852	1019.6	41.1104	1019.6	1614.72	1019.6	117.915	1019.6	62.2846
2.11689	0.50252	2.11689	15.809	2.11689	1.88085	2.11689	0.16461		20.697	1228	20.698	801	20.698	838	20.698	840	20.698	784		1018.4	790.41	1018.4	41.8817	1018.4	1610.18	1018.4	131.112	1018.4	63.488
2.14757	0.51913	2.14757	17.2721	2.14757	2.1004	2.14757	0.37147		20.707	1239	20.708	803	20.708	848	20.708	841	20.708	787		1017.21	801.45	1017.21	41.496	1017.21	1607.37	1017.21	142.896	1017.21	62.5762
2.17825	0.52529	2.17825	18.7062	2.17825	2.3316	2.17825	0.58903		20.717	1241	20.718	797	20.718	852	20.718	840	20.718	791		1016.02	803.406	1016.02	39.7555	1016.02	1607.29	1016.02	142.883	1016.02	60.4522
2.20893	0.52162	2.20893	20.0803	2.20893	2.57044	2.20893	0.78122		20.727	1238	20.728	802	20.728	847	20.728	839	20.728	792		1014.83	801.529	1014.83	36.2931	1014.83	1604.88	1014.83	151.86	1014.83	58.1884
2.23961	0.50899	2.23961	21.3614	2.23961	2.80932	2.23961	0.93543		20.737	1224	20.738	799	20.738	844	20.738	838	20.738	793		1013.63	804.536	1013.63	37.8355	1013.63	1617.99	1013.63	166.922	1013.63	58.6379
2.27029	0.48846	2.27029	22.5153	2.27029	3.03748	2.27029	1.04211		20.747	1227	20.748	798	20.748	847	20.748	835	20.748	791		1012.44	808.936	1012.44	33.9857	1012.44	1610.55	1012.44	161.581	1012.44	63.055
2.30097	0.46121	2.30097	23.5095	2.30097	3.24222	2.30097	1.09374		20.757	1238	20.758	797	20.758	847	20.758	840	20.758	794		1011.24	806.009	1011.24	34.564	1011.24	1607.56	1011.24	172.165	1011.24	64.9181
2.33165	0.42856	2.33165	24.3145	2.33165	3.41027	2.33165	1.08533		20.767	1235	20.767	796	20.768	848	20.768	839	20.768	785		1010.05	804.482	1010.05	41.8325	1010.05	1602.83	1010.05	169.134	1010.05	71.4604
2.36233	0.39192	2.36233	24.9054	2.36233	3.52904	2.36233	1.01522		20.777	1226	20.777	792	20.778	847	20.778	838	20.778	785		1008.85	800.854	1008.85	45.199	1008.85	1598.67	1008.85	167.504	1008.85	76.9443
2.39301	0.35279	2.39301	25.2637	2.39301	3.58757	2.39301	0.88581		20.787	1227	20.787	794	20.787	838	20.788	841	20.788	788		1007.66	792	1007.66	48.3707	1007.66	1602.28	1007.66	174.595	1007.66	81.0645
2.42369	0.31279	2.42369	25.3777	2.42369	3.57737	2.42369	0.70458		20.797	1229	20.797	791	20.797	833	20.798	837	20.798	788		1006.46	786.281	1006.46	45.7792	1006.46	1598.12	1006.46	171.651	1006.46	86.9984
2.45437	0.27369	2.45437	25.2433	2.45437	3.49307	2.45437	0.48708		20.807	1234	20.807	799	20.807	834	20.808	842	20.808	787		1005.27	788.231	1005.27	39.3413	1005.27	1596.3	1005.27	177.431	1005.27	98.2066
2.48505	0.23745	2.48505	24.864	2.48505	3.33303	2.48505	0.27493		20.817	1229	20.817	794	20.817	835	20.817	839	20.818	786		1004.07	789.494	1004.07	46.5405	1004.07	1599.32	1004.07	175.317	1004.07	116.209
2.51573	0.20621	2.51573	24.2511	2.51573	3.1	2.51573	0.24049		20.827	1227	20.827	798	20.827	836	20.827	836	20.828	792		1002.88	792.839	1002.88	49.9	1002.88	1602.52	1002.88	170.694	1002.88	128.319
2.54641	0.18218	2.54641	23.4224	2.54641	2.80235	2.54641	0.43825		20.837	1220	20.837	799	20.837	830	20.837	834	20.837	792		1001.68	788.521	1001.68	47.3082	1001.68	1623.34	1001.68	180.916	1001.68	141.178
2.57709	0.16705	2.57709	22.4015	2.57709	2.45621	2.57709	0.66372		20.847	1221	20.847	799	20.847	827	20.847	832	20.847	786		1000.49	790.476	1000.49	53.1563	1000.49	1641.25	1000.49	169.523	1000.49	154.038
2.60777	0.16111	2.60777	21.217	2.60777	2.09045	2.60777	0.85143		20.857	1223	20.857	804	20.857	823	20.857	824	20.857	788		999.291	799.049	999.291	49.9836	999.291	1645.81	999.291	175.998	999.291	158.149
2.63845	0.16272	2.63845	19.9006	2.63845	1.75687	2.63845	0.97265		20.867	1228	20.867	813	20.867	820	20.867	831	20.867	790		998.094	800.303	998.094	53.3502	998.094	1647.86	998.094	179.438	998.094	163.917
2.66913	0.16897	2.66913	18.4861	2.66913	1.54318	2.66913	1.00766		20.877	1220	20.877	809	20.877	817	20.877	829	20.877	790		996.898	800.176	996.898	46.9803	996.898	1653.38	996.898	188.747	996.898	168.176
2.69981	0.17694	2.69981	17.008	2.69981	1.55093	2.69981	0.94475		20.887	1210	20.887	811	20.887	813	20.887	823	20.887	789		995.701	799.344	995.701	49.6212	995.701	1671.08	995.701	203.604	995.701	172.585
2.73049	0.18436	2.73049	15.4997	2.73049	1.8008	2.73049	0.78713		20.897	1207	20.897	812	20.897	806	20.897	821	20.897	787		994.504	790.853	994.504	49.576	994.504	1669.84	994.504	208.453	994.504	177.887
2.76117	0.18973	2.76117	13.9933	2.76117	2.21351	2.76117	0.58418		20.907	1210	20.907	816	20.907	802	20.907	829	20.907	792		993.307	801.154	993.307	47.7949	993.307	1672.27	993.307	222.944	993.307	172.498
2.79184	0.19222	2.79184	12.518	2.79184	2.7018	2.79184	0.55102		20.917	1216	20.917	815	20.917	798	20.917	835	20.917	788		992.109	793.362	992.109	48.8924	992.109	1666.96	992.109	230.294	992.109	170.872
2.82252	0.19144	2.82252	11.0996	2.82252	3.20808	2.82252	0.90853		20.927	1212	20.927	817	20.927	801	20.927	838	20.927	786		990.912	798.791	990.912	56.2586	990.912	1667.24	990.912	227.659	990.912	171.35
2.8532	0.18741	2.8532	9.76037	2.8532	3.69635	2.8532	1.49831		20.937	1204	20.937	821	20.937	801	20.937	836	20.937	787		989.713	799.697	989.713	57.4599	989.713	1656.33	989.713	239.843	989.713	181.311
2.88388	0.1804	2.88388	8.51867	2.88388	4.14257	2.88388	2.20229		20.947	1206	20.947	814	20.947	805	20.947	833	20.947	786		988.516	793.646	988.516	59.0516	988.516	1656.24	988.516	254.864	988.516	191.729
2.91456	0.17097	2.91456	7.38892	2.91456	4.52971	2.91456	2.96741		20.957	1217	20.957	808	20.957	805	20.957	822	20.957	781		987.316	788.989	987.316	59.2927	987.316	1665.23	987.316	271.507	987.316	195.374
2.94524	0.15993	2.94524	6.38177	2.94524	4.84566	2.94524	3.75418		20.967	1217	20.967	809	20.967	808	20.967	822	20.967	773		986.119	789.209	986.119	62.9906	986.119	1668.22	986.119	258.072	986.119	202.477
2.97592	0.14835	2.97592	5.50414	2.97592	5.08231	2.97592	4.52602		20.977	1214	20.977	806	20.977	811	20.977	831	20.977	773		984.92	792.201	984.92	60.7467	984.92	1664.25	984.92	258.003	984.92	207.475
3.0066	0.13756	3.0066	4.75925	3.0066	5.23516	3.0066	5.24831		20.987	1212	20.987	808	20.987	813	20.987	830	20.987	769		983.721	798.322	983.721	58.1227	983.721	1668.03	983.721	254.194	983.721	206.745
3.03728	0.1291	3.03728	4.14652	3.03728	5.30317	3.03728	5.88944		20.997	1223	20.997	810	20.997	816	20.997	830	20.997	767		982.521	782.895	982.521	51.6645	982.521	1673.16	982.521	251.271	982.521	217.458
3.06796	0.12444	3.06796	3.66147	3.06796	5.2886	3.06796	6.42257		21.007	1216	21.007	809	21.007	828	21.007	829	21.007	766		981.322	784.501	981.322	49.4165	981.322	1676.54	981.322	240.342	981.322	222.901
3.09864	0.12455	3.09864	3.29591	3.09864	5.19697	3.09864	6.82724		21.017	1238	21.017	801	21.017	829	21.017	827	21.017	775		980.123	774.987	980.123	44.46	980.123	1669.69	980.123	254.529	980.123	225.031
3.12932	0.12946	3.12932	3.0387	3.12932	5.0369	3.12932	7.09083		21.027	1241	21.027	797	21.027	826	21.027	826	21.027	787		978.924	770.684	978.924	41.8679	978.924	1673.46	978.924	259.632	978.924	217.984
3.16	0.13826	3.16	2.87702	3.16	4.81998	3.16	7.20955		21.037	1234	21.037	797	21.037	826	21.037	831	21.037	793		977.725	764.998	977.725	45.2087	977.725	1678.96	977.725	247.638	977.725	212.296
3.19068	0.14955	3.19068	2.79768	3.19068	4.56063	3.19068	7.18893		21.047	1227	21.047	800	21.047	826	21.047	838	21.047	788		976.523	763.131	976.523	40.8991	976.523	1675.97	976.523	230.824	976.523	215.329
3.22136	0.16192	3.22136	2.78767	3.22136	4.27577	3.22136	7.0437		21.057	1234	21.057	803	21.057	824	21.057	839	21.057	792		975.324	762.656	975.324	38.3125	975.324	1677.61	975.324	226.23	975.324	208.895
3.25204	0.17414	3.25204	2.83364	3.25204	3.98443	3.25204	6.79696		21.067	1238	21.067	805	21.067	829	21.067	841	21.067	795		974.123	768.066	974.123	41.656	974.123	1669.03	974.123	220.195	974.123	208.587
3.28272	0.18528	3.28272	2.92091	3.28272	3.70684	3.28272	6.47851		21.077	1241	21.077	800	21.077	835	21.077	836	21.077	798		972.922	768.273	972.922	46.9126	972.922	1671.06	972.922	225.725	972.922	208.968
3.3134	0.19464	3.3134	3.03287	3.3134	3.46282	3.3134	6.12217		21.087	1236	21.087	803	21.087	839	21.087	835	21.087	803		971.721	776.123	971.721	47.4791	971.721	1673.66	971.721	218.802	971.721	204.245
3.34408	0.2017	3.34408	3.15109	3.34408	3.26908	3.34408	5.76197		21.097	1228	21.097	802	21.097	837	21.097	840	21.097	810		970.52	775.991	970.52	51.3554	970.52	1668.94	970.52	226.836	970.52	203.576
3.37476	0.20613	3.37476	3.25622	3.37476	3.1358	3.37476	5.42717		21.107	1205	21.107	808	21.107	836	21.107	839	21.107	799		969.318	778.636	969.318	49.5075	969.318	1663.27	969.318	197.955	969.318	199.605
3.40544	0.20774	3.40544	3.32918	3.40544	3.0637	3.40544	5.13699		21.117	1212	21.117	806	21.117	842	21.117	845	21.117	789		968.117	777.119	968.117	48.423	968.117	1667.8	968.117	175.839	968.117	202.986
3.43612	0.20644	3.43612	3.35253	3.43612	3.04352	3.43612	4.89674		21.127	1220	21.127	805	21.127	838	21.127	851	21.127	788		966.916	783.23	966.916	47.5262	966.916	1670.78	966.916	177.194	966.916	206.822
3.4668	0.20227	3.4668	3.31185	3.4668	3.05865	3.4668	4.69742		21.137	1221	21.137	805	21.137	837	21.137	842	21.137	797		965.713	781.715	965.713	46.4494	965.713	1670.11	965.713	161.479	965.713	207.2
3.49748	0.19533	3.49748	3.1971	3.49748	3.08944	3.49748	4.51952		21.147	1220	21.147	802	21.147	838	21.147	842	21.147	806		964.512	788.861	964.512	51.0953	964.512	1662.69	964.512	170.376	964.512	211.943
3.52816	0.18585	3.52816	3.00421	3.52816	3.1172	3.52816	4.33946		21.157	1227	21.157	802	21.157	834	21.157	832	21.157	804		963.309	779.364	963.309	49.3999	963.309	1670.49	963.309	175.951	963.309	212.076
3.55884	0.17411	3.55884	2.73734	3.55884	3.12652	3.55884	4.13591		21.167	1217	21.167	799	21.167	837	21.167	835	21.167	802		962.105	772.991	962.105	45.2711	962.105	1670.98	962.105	168.198	962.105	211.303
3.58952	0.16048	3.58952	2.41285	3.58952	3.10625	3.58952	3.89417		21.177	1219	21.177	795	21.177	836	21.177	831	21.177	801		960.904	770.778	960.904	48.0147	960.904	1670.11	960.904	168.795	960.904	215.486
3.62019	0.14541	3.62019	2.06749	3.62019	3.04943	3.62019	3.60794		21.187	1231	21.187	791	21.187	832	21.187	826	21.187	795		959.701	776.183	959.701	44.0747	959.701	1671.76	959.701	172.231	959.701	213.216
3.65087	0.12944	3.65087	1.77403	3.65087	2.95291	3.65087	3.27934		21.197	1233	21.197	789	21.197	832	21.197	825	21.197	796		958.498	778.82	958.498	46.4413	958.498	1678.79	958.498	182.438	958.498	213.047
3.68155	0.11328	3.68155	1.65124	3.68155	2.81679	3.68155	2.91766		21.207	1226	21.207	789	21.207	827	21.207	818	21.207	801		957.293	774.539	957.293	49.5687	957.293	1666.57	957.293	193.007	957.293	203.428
3.71223	0.09781	3.71223	1.80114	3.71223	2.64386	3.71223	2.53757		21.217	1230	21.217	793	21.217	832	21.217	816	21.217	799		956.09	774.404	956.09	50.0222	956.09	1650.52	956.09	184.384	956.09	201.157
3.74291	0.08421	3.74291	2.19861	3.74291	2.43911	3.74291	2.15717		21.227	1230	21.227	795	21.227	829	21.227	820	21.227	802		954.887	777.39	954.887	55.8178	954.887	1656.96	954.887	196.369	954.887	192.447
3.77359	0.07401	3.77359	2.7392	3.77359	2.20921	3.77359	1.79591		21.237	1228	21.237	795	21.237	828	21.237	825	21.237	798		953.682	773.794	953.682	57.4143	953.682	1661.67	953.682	172.503	953.682	190.173
3.80427	0.06876	3.80427	3.33475	3.80427	1.96222	3.80427	1.47254		21.247	1219	21.247	793	21.247	829	21.247	832	21.247	795		952.479	775.39	952.479	57.1078	952.479	1658.69	952.479	159.002	952.479	190.026
3.83495	0.0692	3.83495	3.92739	3.83495	1.70726	3.83495	1.20254		21.257	1221	21.257	790	21.257	828	21.257	834	21.257	800		951.273	778.716	951.273	54.1371	951.273	1655.14	951.273	158.994	951.273	180.417
3.86563	0.07453	3.86563	4.47799	3.86563	1.45442	3.86563	0.99443		21.267	1211	21.267	789	21.267	826	21.267	832	21.267	794		950.068	773.744	950.068	50.7816	950.068	1651.59	950.068	156.329	950.068	175.597
3.89631	0.08293	3.89631	4.95849	3.89631	1.21496	3.89631	0.84574		21.277	1197	21.277	793	21.277	830	21.277	830	21.277	795		948.863	770.493	948.863	49.5218	948.863	1651.11	948.863	147.448	948.863	171.679
3.92699	0.09268	3.92699	5.34861	3.92699	1.00173	3.92699	0.74204		21.287	1209	21.287	798	21.287	831	21.287	829	21.287	798		947.658	767.593	947.658	52.4547	947.658	1651.98	947.658	138.408	947.658	168.061
3.95767	0.10249	3.95767	5.63465	3.95767	0.82962	3.95767	0.66292		21.297	1206	21.297	807	21.297	835	21.297	830	21.297	796		946.453	776.107	946.453	53.0996	946.453	1651.7	946.453	138.937	946.453	167.14
3.98835	0.11155	3.98835	5.80901	3.98835	0.7141	3.98835	0.59145		21.307	1197	21.307	807	21.307	829	21.307	833	21.307	793		945.248	776.664	945.248	48.9867	945.248	1657.57	945.248	140.713	945.248	166.356
4.01903	0.11934	4.01903	5.86996	4.01903	0.66398	4.01903	0.51972		21.317	1194	21.317	805	21.317	837	21.317	837	21.317	783		944.043	781.367	944.043	50.5809	944.043	1651.71	944.043	145.323	944.043	170.852
4.04971	0.12554	4.04971	5.8213	4.04971	0.67186	4.04971	0.44913		21.327	1194	21.327	809	21.327	833	21.327	831	21.327	783		942.836	782.961	942.836	46.6578	942.836	1647.97	942.836	156.515	942.836	168.757
4.08039	0.12997	4.08039	5.67188	4.08039	0.71687	4.08039	0.38767		21.337	1192	21.337	807	21.337	837	21.337	829	21.337	783		941.631	782.48	941.631	49.208	941.631	1649.6	941.631	175.659	941.631	158.887
4.11107	0.13254	4.11107	5.43491	4.11107	0.77851	4.11107	0.34496		21.347	1203	21.347	813	21.347	832	21.347	831	21.347	787		940.424	783.035	940.424	50.0524	940.424	1659.49	940.424	176.921	940.424	155.898
4.14175	0.13325	4.14175	5.12692	4.14175	0.84408	4.14175	0.32467		21.357	1220	21.357	812	21.357	835	21.357	839	21.357	788		939.219	789.811	939.219	55.0751	939.219	1667.64	939.219	177.47	939.219	158.881
4.17243	0.13214	4.17243	4.76666	4.17243	0.90823	4.17243	0.3195		21.367	1230	21.367	810	21.367	829	21.367	838	21.367	782		938.012	789.33	938.012	56.6734	938.012	1670.23	938.012	185.281	938.012	157.979
4.20311	0.12932	4.20311	4.37366	4.20311	0.97016	4.20311	0.31583		21.377	1219	21.377	811	21.377	828	21.377	842	21.377	783		936.805	796.099	936.805	54.6577	936.805	1676.08	936.805	192.048	936.805	154.389
4.23379	0.12493	4.23379	3.96687	4.23379	1.03131	4.23379	0.30219		21.387	1209	21.387	806	21.387	825	21.387	847	21.387	789		935.598	801.137	935.598	51.9508	935.598	1689.41	935.598	185.961	935.598	155.877
4.26447	0.11916	4.26447	3.56336	4.26447	1.09358	4.26447	0.27339		21.397	1207	21.397	802	21.397	829	21.397	842	21.397	786		934.391	795.484	934.391	58.6278	934.391	1693.54	934.391	193.851	934.391	141.533
4.29515	0.11221	4.29515	3.17751	4.29515	1.15819	4.29515	0.23177		21.407	1210	21.407	801	21.407	825	21.407	836	21.407	789		933.182	781.552	933.182	58.8332	933.182	1691.33	933.182	184.049	933.182	131.223
4.32583	0.10433	4.32583	2.82123	4.32583	1.22507	4.32583	0.18982		21.417	1207	21.417	798	21.417	835	21.417	833	21.417	786		931.975	773.833	931.975	59.8062	931.975	1697.18	931.975	187.697	931.975	132.411
4.35651	0.09579	4.35651	2.50566	4.35651	1.29272	4.35651	0.17401		21.427	1216	21.427	800	21.427	834	21.427	834	21.427	784		930.766	773.698	930.766	57.7364	930.766	1698.42	930.766	178.422	930.766	134.794
4.38719	0.0869	4.38719	2.24484	4.38719	1.35852	4.38719	0.20565		21.437	1206	21.437	794	21.437	837	21.437	833	21.437	783		929.559	775.629	929.559	60.2322	929.559	1693.72	929.559	174.467	929.559	140.384
4.41786	0.07799	4.41786	2.05993	4.41786	1.41926	4.41786	0.26951		21.447	1195	21.447	796	21.447	833	21.447	830	21.447	784		928.35	776.871	928.35	55.8825	928.35	1687.87	928.35	192.782	928.35	133.464
4.44854	0.06946	4.44854	1.97994	4.44854	1.47166	4.44854	0.34078		21.457	1198	21.457	794	21.457	829	21.457	837	21.457	791		927.141	773.98	927.141	56.0918	927.141	1690.65	927.141	176.272	927.141	132.222
4.47922	0.06175	4.47922	2.03185	4.47922	1.51293	4.47922	0.4044		21.467	1202	21.467	790	21.467	827	21.467	834	21.467	786		925.934	774.871	925.934	57.0636	925.934	1678.87	925.934	174.266	925.934	130.835
4.5099	0.05533	4.5099	2.22331	4.5099	1.54115	4.5099	0.45272		21.477	1221	21.477	789	21.477	826	21.477	834	21.477	778		924.725	766.807	924.725	60.6925	924.725	1674.94	924.725	178.434	924.725	129.442
4.54058	0.05069	4.54058	2.5363	4.54058	1.55554	4.54058	0.48334		21.487	1234	21.487	794	21.487	825	21.487	838	21.487	783		923.514	775.633	923.514	57.8622	923.514	1680.39	923.514	170.575	923.514	133.734
4.57126	0.04816	4.57126	2.93796	4.57126	1.55675	4.57126	0.49908		21.497	1230	21.497	794	21.497	826	21.497	844	21.497	785		922.305	788.942	922.305	54.4626	922.305	1685.08	922.305	164.365	922.305	139.066
4.60194	0.04774	4.60194	3.39301	4.60194	1.54684	4.60194	0.50844		21.507	1236	21.507	794	21.507	827	21.507	842	21.507	783		921.096	800.179	921.096	57.1389	921.096	1679.63	921.096	154.932	921.096	135.291
4.63262	0.04909	4.63262	3.86888	4.63262	1.52934	4.63262	0.5251		21.517	1240	21.517	791	21.517	825	21.517	843	21.517	788		919.885	793.505	919.885	59.626	919.885	1673.22	919.885	159.27	919.885	133.011
4.6633	0.05164	4.6633	4.33647	4.6633	1.50897	4.6633	0.56403		21.526	1240	21.527	795	21.527	820	21.527	837	21.527	787		918.676	791.645	918.676	62.6823	918.676	1670.44	918.676	170.851	918.676	133.558
4.69398	0.05479	4.69398	4.76983	4.69398	1.49124	4.69398	0.63428		21.536	1240	21.537	792	21.537	823	21.537	832	21.537	785		917.465	787.034	917.465	68.013	917.465	1674.55	917.465	163.874	917.465	138.131
4.72466	0.05806	4.72466	5.14608	4.72466	1.48173	4.72466	0.73457		21.546	1237	21.547	799	21.547	830	21.547	824	21.547	787		916.254	790.687	916.254	70.685	916.254	1673.69	916.254	168.403	916.254	136.3
4.75534	0.0611	4.75534	5.44565	4.75534	1.48504	4.75534	0.85587		21.556	1231	21.557	800	21.557	836	21.557	819	21.557	795		915.045	790.2	915.045	75.8221	915.045	1673.03	915.045	177.157	915.045	141.173
4.78602	0.06366	4.78602	5.65267	4.78602	1.5039	4.78602	0.9865		21.566	1228	21.567	798	21.567	833	21.567	819	21.567	799		913.834	790.757	913.834	74.7028	913.834	1673.31	913.834	172.844	913.834	137.613
4.8167	0.0656	4.8167	5.75539	4.8167	1.5385	4.8167	1.11535		21.576	1217	21.577	793	21.577	827	21.577	814	21.577	799		912.623	787.178	912.623	77.7532	912.623	1675.88	912.623	177.349	912.623	140.864
4.84738	0.06683	4.84738	5.7465	4.84738	1.58649	4.84738	1.23309		21.586	1222	21.587	798	21.587	830	21.587	808	21.587	799		911.41	778.446	911.41	80.4241	911.41	1671.77	911.41	189.454	911.41	144.113
4.87806	0.0673	4.87806	5.62326	4.87806	1.64352	4.87806	1.33243		21.596	1222	21.597	795	21.597	827	21.597	818	21.597	798		910.199	773.838	910.199	77.6002	910.199	1675.12	910.199	192.562	910.199	144.681
4.90874	0.06702	4.90874	5.3875	4.90874	1.70419	4.90874	1.40827		21.606	1222	21.607	800	21.607	824	21.607	819	21.607	797		908.988	781.96	908.988	83.2978	908.988	1684.19	908.988	190.895	908.988	147.183
4.93942	0.066	4.93942	5.04537	4.93942	1.76291	4.93942	1.45764		21.616	1225	21.617	800	21.617	823	21.617	819	21.617	798		907.775	784.916	907.775	88.805	907.775	1687.34	907.775	185.523	907.775	146.556
4.9701	0.06428	4.9701	4.60697	4.9701	1.81451	4.9701	1.47964		21.626	1224	21.626	800	21.627	824	21.627	819	21.627	801		906.564	792.686	906.564	89.1979	906.564	1679.6	906.564	173.986	906.564	139.084
5.00078	0.06193	5.00078	4.08573	5.00078	1.85474	5.00078	1.47526		21.636	1224	21.636	800	21.637	817	21.637	829	21.637	799		905.352	797.701	905.352	87.5089	905.352	1679.12	905.352	178.528	905.352	140.992
5.03146	0.05901	5.03146	3.49783	5.03146	1.88042	5.03146	1.44723		21.646	1228	21.646	803	21.646	813	21.647	832	21.647	793		904.139	794.811	904.139	79.0072	904.139	1680.18	904.139	180.558	904.139	142.448
5.06214	0.0556	5.06214	2.86157	5.06214	1.88955	5.06214	1.39962		21.656	1224	21.656	803	21.656	818	21.657	833	21.657	789		902.926	798.456	902.926	79.0258	902.926	1685.04	902.926	173.26	902.926	150.45
5.09282	0.05177	5.09282	2.19701	5.09282	1.88128	5.09282	1.33757		21.666	1225	21.666	805	21.666	823	21.667	836	21.667	788		901.713	795.575	901.713	76.3922	901.713	1679.97	901.713	170.178	901.713	156.353
5.1235	0.04762	5.1235	1.52711	5.1235	1.85587	5.1235	1.26677		21.676	1211	21.676	801	21.676	817	21.676	839	21.677	786		900.5	806.433	900.5	79.4327	900.5	1678.93	900.5	168.865	900.5	154.145
5.15418	0.04323	5.15418	0.88692	5.15418	1.8145	5.15418	1.19297		21.686	1202	21.686	806	21.686	812	21.686	833	21.687	788		899.287	806.643	899.287	85.8814	899.287	1677.68	899.287	165.625	899.287	152.832
5.18486	0.0387	5.18486	0.41997	5.18486	1.75917	5.18486	1.12137		21.696	1198	21.696	809	21.696	815	21.696	830	21.696	786		898.072	801.702	898.072	83.6213	898.072	1674.15	898.072	178.567	898.072	154.637
5.21553	0.03411	5.21553	0.63629	5.21553	1.69247	5.21553	1.056		21.706	1200	21.706	806	21.706	820	21.706	832	21.706	780		896.859	799.503	896.859	81.9289	896.859	1673.48	896.859	165.821	896.859	153.915
5.24621	0.02957	5.24621	1.147	5.24621	1.61735	5.24621	0.99923		21.716	1200	21.716	804	21.716	817	21.716	833	21.716	778		895.645	799.703	895.645	80.8083	895.645	1674.53	895.645	164.171	895.645	156.467
5.27689	0.02521	5.27689	1.64856	5.27689	1.53687	5.27689	0.95155		21.726	1196	21.726	799	21.726	817	21.726	830	21.726	778		894.432	800.93	894.432	81.2023	894.432	1675.38	894.432	160.58	894.432	159.756
5.30757	0.02116	5.30757	2.10031	5.30757	1.45389	5.30757	0.91177		21.736	1195	21.736	798	21.736	816	21.736	831	21.736	777		893.217	803.878	893.217	85.0053	893.217	1681.77	893.217	157.162	893.217	160.221
5.33825	0.01762	5.33825	2.49174	5.33825	1.37079	5.33825	0.87762		21.746	1197	21.746	800	21.746	815	21.746	829	21.746	780		892.002	799.626	892.002	91.6341	892.002	1681.28	892.002	176.618	892.002	160.533
5.36893	0.01486	5.36893	2.81978	5.36893	1.28928	5.36893	0.84653		21.756	1195	21.756	801	21.756	819	21.756	827	21.756	781		890.787	806.008	890.787	97.6948	890.787	1675.28	890.787	171.269	890.787	162.288
5.39961	0.01322	5.39961	3.08499	5.39961	1.21017	5.39961	0.81636		21.766	1197	21.766	801	21.766	820	21.766	831	21.766	780		889.572	807.58	889.572	90.5297	889.572	1684.9	889.572	176.823	889.572	166.47
5.43029	0.01288	5.43029	3.29028	5.43029	1.13337	5.43029	0.78587		21.776	1199	21.776	797	21.776	821	21.776	832	21.776	789		888.357	817.382	888.357	88.4631	888.357	1685.75	888.357	182.036	888.357	169.022
5.46097	0.01373	5.46097	3.44019	5.46097	1.05802	5.46097	0.75482		21.786	1193	21.786	793	21.786	824	21.786	836	21.786	791		887.141	819.993	887.141	87.7193	887.141	1685.65	887.141	177.555	887.141	168.16
5.49165	0.01534	5.49165	3.54032	5.49165	0.98269	5.49165	0.72391		21.796	1192	21.796	796	21.796	816	21.796	830	21.796	792		885.926	813.69	885.926	85.843	885.926	1692.78	885.926	192.61	885.926	172.784
5.52233	0.01731	5.52233	3.59678	5.52233	0.90575	5.52233	0.69441		21.806	1197	21.806	803	21.806	815	21.806	830	21.806	788		884.709	808.067	884.709	84.7253	884.709	1693.26	884.709	204.848	884.709	178.746
5.55301	0.01937	5.55301	3.61573	5.55301	0.82573	5.55301	0.66772		21.816	1188	21.816	806	21.816	819	21.816	830	21.816	790		883.494	803.812	883.494	84.1745	883.494	1692.21	883.494	207.95	883.494	179.511
5.58369	0.02136	5.58369	3.60302	5.58369	0.74163	5.58369	0.64489		21.826	1193	21.826	807	21.826	818	21.826	829	21.826	791		882.277	801.616	882.277	86.6449	882.277	1688.5	882.277	199.109	882.277	178.502
5.61437	0.02316	5.61437	3.56381	5.61437	0.65325	5.61437	0.62621		21.836	1194	21.836	804	21.836	817	21.836	831	21.836	793		881.061	802.511	881.061	79.2976	881.061	1682.88	881.061	187.445	881.061	173.637
5.64505	0.02475	5.64505	3.50231	5.64505	0.56145	5.64505	0.61106		21.846	1187	21.846	799	21.846	817	21.846	829	21.846	790		879.844	806.477	879.844	75.7231	879.844	1681.83	879.844	186.334	879.844	175.59
5.67573	0.02607	5.67573	3.42154	5.67573	0.4686	5.67573	0.59801		21.856	1190	21.856	798	21.856	818	21.856	826	21.856	795		878.627	804.622	878.627	78.3825	878.627	1676.4	878.627	178.71	878.627	173.064
5.70641	0.02712	5.70641	3.32323	5.70641	0.37948	5.70641	0.5852		21.866	1187	21.866	800	21.866	818	21.866	821	21.866	788		877.41	800.026	877.41	76.3218	877.41	1678.39	877.41	188.433	877.41	178.802
5.73709	0.0279	5.73709	3.20778	5.73709	0.30314	5.73709	0.57076		21.876	1190	21.876	797	21.876	808	21.876	812	21.876	787		876.193	799.893	876.193	70.3033	876.193	1678.67	876.193	172.877	876.193	182.463
5.76777	0.02839	5.76777	3.07439	5.76777	0.25532	5.76777	0.55321		21.886	1192	21.886	797	21.886	816	21.886	822	21.886	787		874.975	805.236	874.975	67.6784	874.975	1675.52	874.975	169.967	874.975	177.386
5.79845	0.02861	5.79845	2.92128	5.79845	0.25262	5.79845	0.53171		21.896	1198	21.896	791	21.896	817	21.896	828	21.896	793		873.758	810.572	873.758	74.8529	873.758	1673.72	873.758	153.372	873.758	174.972
5.82913	0.02857	5.82913	2.74612	5.82913	0.29243	5.82913	0.50626		21.906	1207	21.906	791	21.906	809	21.906	827	21.906	789		872.539	804.62	872.539	77.3168	872.539	1682.36	872.539	142.761	872.539	171.232
5.85981	0.02827	5.85981	2.5465	5.85981	0.35486	5.85981	0.47767		21.916	1200	21.916	789	21.916	815	21.916	830	21.916	789		871.322	803.456	871.322	73.7529	871.322	1696.32	871.322	152.84	871.322	166.308
5.89049	0.02772	5.89049	2.32057	5.89049	0.42314	5.89049	0.44759		21.926	1195	21.926	792	21.926	818	21.926	821	21.926	782		870.104	809.133	870.104	75.4658	870.104	1694.32	870.104	145.036	870.104	170.859
5.92117	0.02694	5.92117	2.0678	5.92117	0.48779	5.92117	0.41832		21.936	1198	21.936	797	21.936	811	21.936	822	21.936	783		868.885	804.886	868.885	75.2904	868.885	1702.77	868.885	150.379	868.885	170.076
5.95185	0.02594	5.95185	1.78992	5.95185	0.5436	5.95185	0.39263		21.946	1200	21.946	797	21.946	812	21.946	828	21.946	779		867.666	804.745	867.666	79.075	867.666	1709.5	867.666	145.386	867.666	173.594
5.98253	0.02473	5.98253	1.49252	5.98253	0.58769	5.98253	0.37319		21.956	1214	21.956	797	21.956	804	21.956	830	21.956	780		866.447	803.236	866.447	80.088	866.447	1700.86	866.447	126.191	866.447	175.031
6.0132	0.02333	6.0132	1.18853	6.0132	0.61861	6.0132	0.36188		21.966	1211	21.966	798	21.966	808	21.966	835	21.966	784		865.227	809.592	865.227	79.0366	865.227	1701.71	865.227	124.538	865.227	171.446
6.04388	0.02176	6.04388	0.90773	6.04388	0.63605	6.04388	0.35905		21.976	1212	21.976	799	21.976	806	21.976	829	21.976	780		864.008	816.967	864.008	81.1795	864.008	1697.24	864.008	113.592	864.008	170.971
6.07456	0.02003	6.07456	0.71957	6.07456	0.64067	6.07456	0.36324		21.986	1213	21.986	800	21.986	804	21.986	829	21.986	781		862.789	818.19	862.789	77.4785	862.789	1705.11	862.789	118.598	862.789	172.708
6.10524	0.01816	6.10524	0.72933	6.10524	0.63413	6.10524	0.37165		21.996	1212	21.996	797	21.996	816	21.996	825	21.996	781		861.568	840.245	861.568	75.8538	861.568	1704.81	861.568	122.387	861.568	175.191
6.13592	0.01618	6.13592	0.93713	6.13592	0.61903	6.13592	0.38091		22.006	1217	22.006	797	22.006	811	22.006	819	22.006	782		860.348	842.497	860.348	78.5623	860.348	1702.42	860.348	124.755	860.348	185.509
6.1666	0.01409	6.1666	1.23992	6.1666	0.59898	6.1666	0.3878		22.016	1221	22.016	796	22.016	813	22.016	822	22.016	784		859.129	847.474	859.129	78.4463	859.129	1707.63	859.129	123.809	859.129	180.866
6.19728	0.01194	6.19728	1.56779	6.19728	0.57844	6.19728	0.38965		22.026	1233	22.026	792	22.026	820	22.026	825	22.026	785		857.908	850.063	857.908	79.2677	857.908	1709.05	857.908	107.251	857.908	174.453
6.22796	0.00975	6.22796	1.88669	6.22796	0.56238	6.22796	0.38453		22.036	1238	22.036	794	22.036	820	22.036	819	22.036	790		856.688	855.038	856.688	79.8976	856.688	1706.47	856.688	114.497	856.688	177.202
6.25864	0.00755	6.25864	2.17733	6.25864	0.55553	6.25864	0.37124		22.046	1229	22.046	792	22.046	825	22.046	821	22.046	791		855.467	861.378	855.467	85.229	855.467	1713.77	855.467	122.801	855.467	165.474
6.28932	0.00541	6.28932	2.42689	6.28932	0.56124	6.28932	0.34937		22.056	1230	22.056	791	22.056	826	22.056	824	22.056	787		854.244	861.917	854.244	92.259	854.244	1714.8	854.244	118.16	854.244	161.434
6.32	0.00351	6.32	2.62636	6.32	0.58051	6.32	0.31926		22.066	1229	22.066	788	22.066	823	22.066	825	22.066	791		853.023	860.405	853.023	96.0856	853.023	1718.68	853.023	126.984	853.023	166.843
6.35068	0.00243	6.35068	2.76965	6.35068	0.61176	6.35068	0.28206		22.076	1218	22.076	786	22.076	823	22.076	813	22.076	791		851.803	858.215	851.803	95.4007	851.803	1711.76	851.803	137.199	851.803	160.88
6.38136	0.0031	6.38136	2.85338	6.38136	0.65161	6.38136	0.23993		22.086	1220	22.086	791	22.086	813	22.086	815	22.086	795		850.58	842.373	850.58	100.541	850.58	1712.6	850.58	137.286	850.58	160.382
6.41204	0.00476	6.41204	2.87672	6.41204	0.69594	6.41204	0.19645		22.096	1219	22.096	791	22.096	812	22.096	818	22.096	802		849.357	845.98	849.357	105.493	849.357	1710.78	849.357	128.094	849.357	157.514
6.44272	0.00662	6.44272	2.84126	6.44272	0.74082	6.44272	0.15775		22.106	1219	22.106	794	22.106	812	22.106	821	22.106	804		848.137	850.26	848.137	108.193	848.137	1703.86	848.137	143.903	848.137	157.754
6.4734	0.00846	6.4734	2.75085	6.4734	0.78289	6.4734	0.13386		22.116	1208	22.116	799	22.116	807	22.116	814	22.116	801		846.914	849.434	846.914	106.384	846.914	1696.37	846.914	152.91	846.914	160.946
6.50408	0.01022	6.50408	2.61131	6.50408	0.81959	6.50408	0.13485		22.126	1199	22.126	791	22.126	810	22.126	812	22.126	793		845.691	852.01	845.691	102.696	845.691	1691.16	845.691	152.448	845.691	162.506
6.53476	0.01185	6.53476	2.43	6.53476	0.8491	6.53476	0.15845		22.136	1199	22.136	791	22.136	809	22.136	816	22.136	787		844.469	852.541	844.469	100.694	844.469	1695.41	844.469	153.864	844.469	172.926
6.56544	0.01334	6.56544	2.21549	6.56544	0.87031	6.56544	0.19283		22.146	1201	22.146	792	22.146	807	22.146	810	22.146	782		843.246	861.93	843.246	98.8859	843.246	1694.54	843.246	161.402	843.246	178.331
6.59612	0.01466	6.59612	1.97696	6.59612	0.88272	6.59612	0.22862		22.156	1199	22.156	804	22.156	803	22.156	812	22.156	783		842.021	861.444	842.021	98.0117	842.021	1691.6	842.021	160.548	842.021	180.186
6.6268	0.01582	6.6268	1.72373	6.6268	0.88638	6.6268	0.26063		22.166	1199	22.166	811	22.166	804	22.166	820	22.166	784		840.799	865.386	840.799	100.516	840.799	1698.13	840.799	166.664	840.799	181.903
6.65748	0.01679	6.65748	1.46476	6.65748	0.88177	6.65748	0.28605		22.176	1196	22.176	807	22.176	810	22.176	818	22.176	779		839.574	868.989	839.574	93.4539	839.574	1696.12	839.574	173.152	839.574	187.887
6.68816	0.01757	6.68816	1.20814	6.68816	0.8697	6.68816	0.30339		22.186	1193	22.186	808	22.186	810	22.186	813	22.186	771		838.352	869.862	838.352	87.894	838.352	1695.26	838.352	177.713	838.352	183.261
6.71884	0.01817	6.71884	0.96069	6.71884	0.85122	6.71884	0.31194		22.196	1200	22.196	803	22.196	804	22.196	815	22.196	769		837.127	873.448	837.127	91.897	837.127	1699.51	837.127	165.338	837.127	183.205
6.74952	0.01858	6.74952	0.72779	6.74952	0.82749	6.74952	0.31158		22.206	1203	22.206	800	22.206	805	22.206	821	22.206	772		835.902	882.148	835.902	97.4016	835.902	1703.95	835.902	162.401	835.902	180.939
6.7802	0.0188	6.7802	0.5135	6.7802	0.79969	6.7802	0.30254		22.216	1212	22.216	807	22.216	798	22.216	821	22.216	770		834.678	871.114	834.678	105.34	834.678	1714.81	834.678	153.528	834.678	178.961
6.81087	0.01885	6.81087	0.32217	6.81087	0.76891	6.81087	0.28532		22.226	1209	22.226	812	22.226	800	22.226	814	22.226	771		833.453	875.043	833.453	110.088	833.453	1707.52	833.453	152.331	833.453	176.691
6.84155	0.01874	6.84155	0.16867	6.84155	0.73607	6.84155	0.26064		22.236	1203	22.236	814	22.236	804	22.236	816	22.236	777		832.229	877.604	832.229	116.526	832.229	1704.01	832.229	151.485	832.229	181.785
6.87223	0.01846	6.87223	0.13763	6.87223	0.70185	6.87223	0.22929		22.246	1202	22.246	805	22.246	807	22.246	815	22.246	778		831.004	885.275	831.004	113.032	831.004	1708.64	831.004	150.812	831.004	175.836
6.90291	0.01804	6.90291	0.24691	6.90291	0.66665	6.90291	0.19218		22.256	1215	22.256	800	22.256	807	22.256	816	22.256	776		829.777	891.584	829.777	116.652	829.777	1705.13	829.777	135.485	829.777	177.253
6.93359	0.01749	6.93359	0.38024	6.93359	0.63062	6.93359	0.15036		22.266	1218	22.266	801	22.266	809	22.266	818	22.266	778		828.553	897.553	828.553	120.281	828.553	1704.46	828.553	140.041	828.553	176.453
6.96427	0.01683	6.96427	0.51288	6.96427	0.59369	6.96427	0.10527		22.276	1226	22.276	795	22.276	805	22.276	823	22.276	781		827.326	902.161	827.326	122.038	827.326	1703.21	827.326	143.029	827.326	185.223
6.99495	0.01608	6.99495	0.64106	6.99495	0.55564	6.99495	0.05999		22.286	1220	22.286	802	22.286	817	22.286	818	22.286	786		826.102	895.886	826.102	121.537	826.102	1711.6	826.102	145.326	826.102	193.841
7.02563	0.01526	7.02563	0.76322	7.02563	0.5162	7.02563	0.0324		22.296	1215	22.296	802	22.296	817	22.296	811	22.296	785		824.875	901.163	824.875	121.973	824.875	1718.1	824.875	163.129	824.875	195.551
7.05631	0.01441	7.05631	0.87759	7.05631	0.47513	7.05631	0.06202		22.306	1206	22.306	806	22.306	815	22.306	817	22.306	789		823.648	907.138	823.648	121.843	823.648	1714.03	823.648	176.925	823.648	194.314
7.08699	0.01356	7.08699	0.98191	7.08699	0.43229	7.08699	0.10873		22.316	1209	22.316	797	22.316	821	22.316	819	22.316	794		822.422	905.284	822.422	121.713	822.422	1721.66	822.422	177.479	822.422	193.227
7.11767	0.01275	7.11767	1.07369	7.11767	0.38768	7.11767	0.15547		22.326	1220	22.326	801	22.326	816	22.326	821	22.326	792		821.195	900.03	821.195	120.838	821.195	1733.25	821.195	180.298	821.195	186.55
7.14835	0.01202	7.14835	1.15051	7.14835	0.34153	7.14835	0.1987		22.336	1213	22.336	801	22.336	816	22.336	821	22.336	786		819.969	900.891	819.969	125.581	819.969	1736.16	819.969	191.293	819.969	190.168
7.17903	0.01143	7.17903	1.21032	7.17903	0.29422	7.17903	0.23633		22.346	1195	22.346	806	22.346	816	22.346	824	22.346	786		818.74	900.055	818.74	123.582	818.74	1740.77	818.74	198.813	818.74	191.287
7.20971	0.01102	7.20971	1.2517	7.20971	0.24634	7.20971	0.26672		22.356	1190	22.356	803	22.356	814	22.356	818	22.356	782		817.514	902.613	817.514	126.639	817.514	1742.55	817.514	198.839	817.514	190.635
7.24039	0.01084	7.24039	1.27397	7.24039	0.19864	7.24039	0.28853		22.366	1188	22.366	809	22.366	815	22.366	815	22.366	780		816.285	910.937	816.285	130.819	816.285	1744.13	816.285	200.26	816.285	189.394
7.27107	0.01091	7.27107	1.27728	7.27107	0.15201	7.27107	0.30077		22.375	1181	22.376	807	22.376	803	22.376	815	22.376	773		815.059	921.298	815.059	135.737	815.059	1741.19	815.059	207.948	815.059	181.984
7.30175	0.01124	7.30175	1.26258	7.30175	0.10754	7.30175	0.30289		22.385	1170	22.386	801	22.386	806	22.386	818	22.386	772		813.83	918.081	813.83	138.04	813.83	1737.88	813.83	206.054	813.83	185.89
7.33243	0.01178	7.33243	1.23155	7.33243	0.06675	7.33243	0.29477		22.395	1178	22.396	795	22.396	809	22.396	811	22.396	773		812.602	929.801	812.602	136.416	812.602	1746.81	812.602	199.127	812.602	193.902
7.36311	0.01251	7.36311	1.18646	7.36311	0.03383	7.36311	0.27682		22.405	1171	22.406	804	22.406	804	22.406	812	22.406	773		811.373	936.764	811.373	137.033	811.373	1743.31	811.373	213.244	811.373	201.474
7.39379	0.01337	7.39379	1.13006	7.39379	0.02823	7.39379	0.24987		22.415	1160	22.416	798	22.416	808	22.416	807	22.416	777		810.145	942.032	810.145	136.533	810.145	1740.93	810.145	220.406	810.145	208.021
7.42447	0.01432	7.42447	1.06534	7.42447	0.04972	7.42447	0.21523		22.425	1165	22.426	787	22.426	810	22.426	807	22.426	786		808.916	953.393	808.916	138.462	808.916	1735.73	808.916	218.169	808.916	218.667
7.45515	0.01531	7.45515	0.99546	7.45515	0.07229	7.45515	0.17457		22.435	1174	22.436	781	22.436	804	22.436	804	22.436	788		807.686	960.689	807.686	140.761	807.686	1740.14	807.686	216.465	807.686	222.422
7.48583	0.0163	7.48583	0.92352	7.48583	0.09061	7.48583	0.12982		22.445	1175	22.446	788	22.446	803	22.446	812	22.446	791		806.457	965.271	806.457	144.928	806.457	1736.64	806.457	229.525	806.457	220.746
7.51651	0.01727	7.51651	0.85248	7.51651	0.10367	7.51651	0.08319		22.455	1173	22.456	783	22.456	804	22.456	818	22.456	791		805.227	961.716	805.227	147.789	805.227	1733.15	805.227	221.571	805.227	226.252
7.54719	0.01819	7.54719	0.78502	7.54719	0.11129	7.54719	0.03755		22.465	1179	22.466	781	22.466	806	22.466	818	22.466	797		803.998	960.194	803.998	150.08	803.998	1737.18	803.998	219.345	803.998	234.695
7.57787	0.01903	7.57787	0.72354	7.57787	0.11361	7.57787	0.01671		22.475	1196	22.475	788	22.476	804	22.476	817	22.476	799		802.768	965.789	802.768	154.054	802.768	1741.2	802.768	211.041	802.768	241.666
7.60854	0.01978	7.60854	0.67006	7.60854	0.11102	7.60854	0.05299		22.485	1197	22.485	783	22.486	802	22.486	817	22.486	797		801.537	976.118	801.537	154.3	801.537	1733.93	801.537	212.647	801.537	244.378
7.63922	0.02043	7.63922	0.62621	7.63922	0.10407	7.63922	0.08841		22.495	1204	22.495	783	22.495	805	22.496	815	22.496	791		800.307	985.429	800.307	157.338	800.307	1740.22	800.307	211.629	800.307	242.111
7.6699	0.02097	7.6699	0.5932	7.6699	0.09345	7.6699	0.11809		22.505	1213	22.505	784	22.505	810	22.506	821	22.506	785		799.076	995.416	799.076	163.551	799.076	1737.28	799.076	211.141	799.076	244.975
7.70058	0.02138	7.70058	0.57176	7.70058	0.07997	7.70058	0.14123		22.515	1204	22.515	794	22.515	811	22.516	817	22.516	780		797.846	994.563	797.846	168.083	797.846	1743.01	797.846	202.718	797.846	240.505
7.73126	0.02167	7.73126	0.56202	7.73126	0.06452	7.73126	0.15784		22.525	1209	22.525	798	22.525	819	22.525	815	22.526	773		796.613	1000.15	796.613	171.679	796.613	1748.72	796.613	198.044	796.613	240.734
7.76194	0.02183	7.76194	0.56345	7.76194	0.04811	7.76194	0.1686		22.535	1212	22.535	794	22.535	818	22.535	810	22.536	773		795.383	1008.09	795.383	174.715	795.383	1754.06	795.383	175.138	795.383	251.213
7.79262	0.02186	7.79262	0.57484	7.79262	0.03197	7.79262	0.17483		22.545	1204	22.545	790	22.545	818	22.545	813	22.545	776		794.152	1018.41	794.152	177.194	794.152	1761.84	794.152	187.293	794.152	251.139
7.8233	0.02177	7.8233	0.59439	7.8233	0.01855	7.8233	0.17841		22.555	1203	22.555	790	22.555	813	22.555	814	22.555	780		792.92	1027.04	792.92	179.292	792.92	1763.79	792.92	185.57	792.92	251.507
7.85398	0.02156	7.85398	0.61978	7.85398	0.01505	7.85398	0.1816		22.565	1198	22.565	788	22.565	811	22.565	818	22.565	777		791.688	1038.02	791.688	184.557	791.688	1771.94	791.688	190.265	791.688	249.238
7.88466	0.02125	7.88466	0.6484	7.88466	0.02308	7.88466	0.18662		22.575	1196	22.575	794	22.575	816	22.575	816	22.575	779		790.455	1043.93	790.455	193.18	790.455	1777.27	790.455	190.454	790.455	240.823
7.91534	0.02083	7.91534	0.67744	7.91534	0.03286	7.91534	0.19503		22.585	1197	22.585	793	22.585	811	22.585	819	22.585	780		789.223	1055.57	789.223	188.949	789.223	1778.47	789.223	190.625	789.223	239.148
7.94602	0.02032	7.94602	0.70403	7.94602	0.04095	7.94602	0.20728		22.595	1197	22.595	792	22.595	801	22.595	813	22.595	780		787.99	1066.54	787.99	193.467	787.99	1786.61	787.99	187.686	787.99	240.102
7.9767	0.01974	7.9767	0.72538	7.9767	0.04652	7.9767	0.22266		22.605	1205	22.605	795	22.605	800	22.605	816	22.605	780		786.758	1076.84	786.758	203.009	786.758	1792.31	786.758	199.31	786.758	247.342
8.00738	0.01909	8.00738	0.7389	8.00738	0.04943	8.00738	0.23962		22.615	1199	22.615	792	22.615	798	22.615	821	22.615	780		785.525	1079.7	785.525	205.305	785.525	1794.63	785.525	199.849	785.525	255.757
8.03806	0.01839	8.03806	0.74237	8.03806	0.04988	8.03806	0.25629		22.625	1200	22.625	787	22.625	800	22.625	822	22.625	780		784.291	1087.96	784.291	210.061	784.291	1807.64	784.291	225.679	784.291	256.557
8.06874	0.01766	8.06874	0.73412	8.06874	0.04845	8.06874	0.27085		22.635	1206	22.635	795	22.635	807	22.635	812	22.635	779		783.059	1094.87	783.059	216.121	783.059	1811.46	783.059	230.531	783.059	255.606
8.09942	0.0169	8.09942	0.71322	8.09942	0.04621	8.09942	0.28173		22.645	1207	22.645	800	22.645	804	22.645	815	22.645	769		781.824	1116.3	781.824	224.033	781.824	1810.97	781.824	236.608	781.824	259.333
8.1301	0.01614	8.1301	0.6798	8.1301	0.04473	8.1301	0.28768		22.655	1212	22.655	800	22.655	812	22.655	812	22.655	771		780.592	1112.4	780.592	230.452	780.592	1812.53	780.592	242.504	780.592	260.431
8.16078	0.01538	8.16078	0.63545	8.16078	0.04585	8.16078	0.28789		22.665	1220	22.665	805	22.665	805	22.665	815	22.665	774		779.357	1118.62	779.357	235.758	779.357	1815.59	779.357	246.677	779.357	268.401
8.19146	0.01463	8.19146	0.58383	8.19146	0.05077	8.19146	0.28194		22.675	1212	22.675	796	22.675	808	22.675	813	22.675	773		778.123	1118.42	778.123	247.765	778.123	1828.59	778.123	251.525	778.123	272.718
8.22214	0.0139	8.22214	0.53157	8.22214	0.05926	8.22214	0.26986		22.685	1208	22.685	796	22.685	815	22.685	821	22.685	777		776.889	1119.91	776.889	253.44	776.889	1826.59	776.889	263.65	776.889	274.107
8.25282	0.0132	8.25282	0.4893	8.25282	0.07019	8.25282	0.25217		22.695	1205	22.695	791	22.695	813	22.695	823	22.695	779		775.654	1130.85	775.654	252.417	775.654	1825.91	775.654	264.694	775.654	268.186
8.2835	0.01254	8.2835	0.47102	8.2835	0.08223	8.2835	0.22989		22.705	1200	22.705	792	22.705	810	22.705	820	22.705	781		774.418	1141.46	774.418	261.993	774.418	1819.79	774.418	274.578	774.418	269.568
8.31418	0.01192	8.31418	0.48898	8.31418	0.0943	8.31418	0.20465		22.715	1199	22.715	795	22.715	807	22.715	819	22.715	784		773.184	1150.37	773.184	268.963	773.184	1811.41	773.184	261.432	773.184	270.511
8.34486	0.01135	8.34486	0.54571	8.34486	0.1055	8.34486	0.17877		22.725	1202	22.725	795	22.725	799	22.725	821	22.725	778		771.949	1157.6	771.949	272.218	771.949	1813.91	771.949	264.894	771.949	271.168
8.37554	0.01083	8.37554	0.63341	8.37554	0.11513	8.37554	0.15535		22.735	1197	22.735	787	22.735	809	22.735	816	22.735	780		770.713	1156.71	770.713	275.278	770.713	1824.83	770.713	266.239	770.713	269.776
8.40621	0.01036	8.40621	0.74077	8.40621	0.12264	8.40621	0.13808		22.745	1194	22.745	786	22.745	800	22.745	819	22.745	783		769.477	1179.1	769.477	273.137	769.477	1830.5	769.477	259.974	769.477	270.725
8.43689	0.00994	8.43689	0.85793	8.43689	0.12763	8.43689	0.13001		22.755	1178	22.755	780	22.755	805	22.755	815	22.755	780		768.24	1184.63	768.24	277.499	768.24	1836.18	768.24	259.422	768.24	277.358
8.46757	0.00959	8.46757	0.97761	8.46757	0.12979	8.46757	0.13137		22.765	1195	22.765	782	22.765	807	22.765	819	22.765	786		767.006	1192.86	767.006	280.19	767.006	1836.41	767.006	257.294	767.006	278.308
8.49825	0.0093	8.49825	1.09471	8.49825	0.12895	8.49825	0.1389		22.775	1192	22.775	783	22.775	805	22.775	812	22.775	781		765.77	1204.11	765.77	283.62	765.77	1846.96	765.77	255.862	765.77	278.088
8.52893	0.00908	8.52893	1.2058	8.52893	0.12507	8.52893	0.14805		22.785	1197	22.785	785	22.785	807	22.785	807	22.785	781		764.531	1212.66	764.531	296.699	764.531	1855.63	764.531	266.873	764.531	283.846
8.55961	0.00893	8.55961	1.30882	8.55961	0.11821	8.55961	0.15494		22.795	1203	22.795	793	22.795	812	22.795	806	22.795	783		763.295	1229.96	763.295	299.011	763.295	1864.3	763.295	272.014	763.295	287.555
8.59029	0.00885	8.59029	1.40283	8.59029	0.10856	8.59029	0.15707		22.805	1209	22.805	795	22.805	816	22.805	807	22.805	775		762.059	1236.83	762.059	303.92	762.059	1878.38	762.059	289.759	762.059	294.469
8.62097	0.00885	8.62097	1.48777	8.62097	0.09644	8.62097	0.15316		22.815	1210	22.815	789	22.815	821	22.815	809	22.815	778		760.82	1260.52	760.82	319.589	760.82	1895.27	760.82	299.203	760.82	302.192
8.65165	0.00892	8.65165	1.5642	8.65165	0.08235	8.65165	0.14308		22.825	1208	22.825	790	22.825	819	22.825	811	22.825	782		759.584	1278.82	759.584	328.756	759.584	1903.73	759.584	327.293	759.584	309.189
8.68233	0.00904	8.68233	1.63307	8.68233	0.06707	8.68233	0.128		22.835	1207	22.835	790	22.835	820	22.835	806	22.835	777		758.346	1286.34	758.346	341.265	758.346	1913.31	758.346	346.761	758.346	317.06
8.71301	0.00922	8.71301	1.6954	8.71301	0.05205	8.71301	0.11094		22.845	1206	22.845	789	22.845	820	22.845	815	22.845	780		757.107	1313.04	757.107	357.289	757.107	1923.26	757.107	371.574	757.107	323.025
8.74369	0.00944	8.74369	1.75192	8.74369	0.04031	8.74369	0.09789		22.855	1192	22.855	793	22.855	819	22.855	813	22.855	776		755.869	1330.32	755.869	371.46	755.869	1935.46	755.869	383.604	755.869	335.409
8.77437	0.00969	8.77437	1.80292	8.77437	0.03738	8.77437	0.09746		22.865	1196	22.865	789	22.865	818	22.865	813	22.865	777		754.631	1345.57	754.631	388.589	754.631	1951.57	754.631	393.564	754.631	350.992
8.80505	0.00994	8.80505	1.84803	8.80505	0.04583	8.80505	0.11417		22.875	1193	22.875	788	22.875	821	22.875	817	22.875	774		753.393	1366.53	753.393	397.367	753.393	1968.99	753.393	397.303	753.393	354.63
8.83573	0.0102	8.83573	1.8862	8.83573	0.06106	8.83573	0.14373		22.885	1195	22.885	782	22.885	815	22.885	818	22.885	768		752.154	1385.46	752.154	411.895	752.154	1988.09	752.154	405.71	752.154	355.935
8.86641	0.01043	8.86641	1.9158	8.86641	0.07868	8.86641	0.17949		22.895	1192	22.895	782	22.895	818	22.895	816	22.895	776		750.916	1406.08	750.916	428.453	750.916	1996.9	750.916	407.033	750.916	360.145
8.89709	0.01064	8.89709	1.9348	8.89709	0.09659	8.89709	0.21672		22.905	1194	22.905	786	22.905	813	22.905	815	22.905	776		749.676	1420.29	749.676	442.592	749.676	2000.11	749.676	419.556	749.676	372.068
8.92777	0.0108	8.92777	1.94106	8.92777	0.11372	8.92777	0.25242		22.915	1192	22.915	795	22.915	811	22.915	821	22.915	771		748.438	1435.51	748.438	457.47	748.438	2016.2	748.438	422.756	748.438	386.606
8.95845	0.01092	8.95845	1.93252	8.95845	0.12942	8.95845	0.28463		22.925	1190	22.925	789	22.925	816	22.925	823	22.925	766		747.197	1468.87	747.197	469.755	747.197	2025.74	747.197	440.792	747.197	402.306
8.98913	0.01097	8.98913	1.90756	8.98913	0.14324	8.98913	0.31213		22.935	1201	22.935	795	22.935	810	22.935	816	22.935	764		745.957	1481.38	745.957	479.067	745.957	2037.35	745.957	446.245	745.957	405.49
9.01981	0.01097	9.01981	1.86515	9.01981	0.15488	9.01981	0.33426		22.945	1199	22.945	796	22.945	808	22.945	811	22.945	768		744.717	1499.28	744.717	494.673	744.717	2040.92	744.717	455.145	744.717	416.818
9.05049	0.0109	9.05049	1.80504	9.05049	0.16413	9.05049	0.35081		22.955	1197	22.955	800	22.955	804	22.955	815	22.955	769		743.477	1521.2	743.477	509.159	743.477	2050.83	743.477	474.722	743.477	425.667
9.08117	0.01076	9.08117	1.72789	9.08117	0.17086	9.08117	0.36198		22.965	1204	22.965	799	22.965	799	22.965	815	22.965	772		742.236	1545.11	742.236	523.828	742.236	2065.77	742.236	489.817	742.236	436.414
9.11185	0.01056	9.11185	1.63534	9.11185	0.17505	9.11185	0.36822		22.975	1200	22.975	797	22.975	799	22.975	812	22.975	777		740.996	1563.65	740.996	539.79	740.996	2082.2	740.996	495.451	740.996	449.483
9.14253	0.0103	9.14253	1.53008	9.14253	0.17673	9.14253	0.37016		22.985	1196	22.985	797	22.985	796	22.985	814	22.985	778		739.756	1592.93	739.756	555.188	739.756	2101.8	739.756	501.595	739.756	455.132
9.17321	0.00999	9.17321	1.41581	9.17321	0.176	9.17321	0.36848		22.995	1196	22.995	799	22.995	798	22.995	812	22.995	781		738.514	1610.12	738.514	568.544	738.514	2118.04	738.514	503.418	738.514	458.305
9.20388	0.00964	9.20388	1.29732	9.20388	0.17304	9.20388	0.36378		23.005	1204	23.005	795	23.005	791	23.005	802	23.005	782		737.273	1627.63	737.273	581.896	737.273	2127.92	737.273	500.594	737.273	455.808
9.23456	0.00926	9.23456	1.18041	9.23456	0.16807	9.23456	0.35653		23.015	1212	23.015	804	23.015	788	23.015	805	23.015	786		736.031	1632.05	736.031	595.436	736.031	2142.1	736.031	513.077	736.031	453.165
9.26524	0.00888	9.26524	1.07179	9.26524	0.16135	9.26524	0.34701		23.025	1218	23.025	798	23.025	799	23.025	805	23.025	785		734.789	1649.22	734.789	612.294	734.789	2150.12	734.789	521.615	734.789	463.017
9.29592	0.0085	9.29592	0.97866	9.29592	0.15318	9.29592	0.33536		23.035	1227	23.035	802	23.035	800	23.035	804	23.035	782		733.547	1674.1	733.547	622.68	733.547	2158.16	733.547	529.462	733.547	466.328
9.3266	0.00815	9.3266	0.90775	9.3266	0.14387	9.3266	0.32159		23.045	1234	23.045	797	23.045	799	23.045	798	23.045	785		732.305	1695.95	732.305	629.549	732.305	2163.19	732.305	525.95	732.305	465.717
9.35728	0.00785	9.35728	0.8636	9.35728	0.13372	9.35728	0.30571		23.055	1232	23.055	800	23.055	798	23.055	793	23.055	786		731.062	1698	731.062	639.74	731.062	2163.56	731.062	521.927	731.062	476.576
9.38796	0.00764	9.38796	0.84676	9.38796	0.12302	9.38796	0.28777		23.065	1234	23.065	797	23.065	805	23.065	798	23.065	788		729.82	1713.13	729.82	646.237	729.82	2163.56	729.82	545.249	729.82	480.611
9.41864	0.00752	9.41864	0.85321	9.41864	0.11202	9.41864	0.26794		23.075	1228	23.075	787	23.075	799	23.075	800	23.075	788		728.578	1713.17	728.578	647.927	728.578	2167.65	728.578	561.518	728.578	492.479
9.44932	0.00751	9.44932	0.87569	9.44932	0.10091	9.44932	0.24654		23.085	1228	23.085	783	23.085	801	23.085	801	23.085	785		727.334	1727.96	727.334	648.506	727.334	2174.53	727.334	565.919	727.334	500.282
9.48	0.0076	9.48	0.90606	9.48	0.08983	9.48	0.22396		23.095	1225	23.095	787	23.095	806	23.095	801	23.095	784		726.092	1736.71	726.092	647.24	726.092	2164.66	726.092	571.011	726.092	504.607
9.51068	0.0078	9.51068	0.93712	9.51068	0.07883	9.51068	0.20072		23.105	1220	23.105	780	23.105	803	23.105	797	23.105	783		724.848	1750.16	724.848	652.435	724.848	2163.17	724.848	554.784	724.848	505.306
9.54136	0.00808	9.54136	0.96333	9.54136	0.06789	9.54136	0.1773		23.115	1204	23.115	787	23.115	793	23.115	797	23.115	782		723.604	1759.23	723.604	650.425	723.604	2162.8	723.604	562.615	723.604	506.721
9.57204	0.00841	9.57204	0.98094	9.57204	0.05696	9.57204	0.15416		23.125	1196	23.125	781	23.125	796	23.125	802	23.125	783		722.359	1756.25	722.359	655.246	722.359	2168.76	722.359	567.183	722.359	506.109
9.60272	0.00879	9.60272	0.98774	9.60272	0.04594	9.60272	0.13171		23.135	1191	23.135	785	23.135	802	23.135	810	23.135	781		721.115	1746.91	721.115	657.484	721.115	2160.76	721.115	573.299	721.115	510.137
9.6334	0.00917	9.6334	0.98274	9.6334	0.03474	9.6334	0.11039		23.145	1183	23.145	783	23.145	801	23.145	808	23.145	781		719.871	1745.28	719.871	653.263	719.871	2156.48	719.871	580.621	719.871	506.911
9.66408	0.00955	9.66408	0.9659	9.66408	0.02341	9.66408	0.09098		23.155	1175	23.155	787	23.155	789	23.155	798	23.155	778		718.627	1743.63	718.627	656.79	718.627	2151.46	718.627	565.274	718.627	510.354
9.69476	0.00989	9.69476	0.93796	9.69476	0.0126	9.69476	0.07522		23.165	1190	23.165	792	23.165	793	23.165	790	23.165	774		717.383	1749.36	717.383	656.078	717.383	2141.6	717.383	552.336	717.383	505.966
9.72544	0.0102	9.72544	0.90019	9.72544	0.00858	9.72544	0.06643		23.175	1178	23.175	795	23.175	793	23.175	791	23.175	776		716.137	1742.02	716.137	660.71	716.137	2134.52	716.137	550.041	716.137	496.805
9.75612	0.01044	9.75612	0.85429	9.75612	0.01814	9.75612	0.06838		23.185	1174	23.185	783	23.185	796	23.185	786	23.185	774		714.893	1735.7	714.893	651.478	714.893	2144.75	714.893	552.38	714.893	497.353
9.7868	0.01062	9.7868	0.80226	9.7868	0.03092	9.7868	0.08102		23.195	1178	23.195	785	23.195	794	23.195	787	23.195	780		713.646	1728.71	713.646	644.357	713.646	2141.96	713.646	558.498	713.646	498.34
9.81748	0.01072	9.81748	0.74621	9.81748	0.0444	9.81748	0.10059		23.205	1181	23.205	778	23.205	797	23.205	795	23.205	778		712.402	1717.37	712.402	642.763	712.402	2141.22	712.402	543.167	712.402	492.804
9.84816	0.01074	9.84816	0.68835	9.84816	0.05803	9.84816	0.12338		23.215	1178	23.215	778	23.215	792	23.215	795	23.215	774		711.156	1715.06	711.156	633.8	711.156	2143.82	711.156	530.759	711.156	492.483
9.87884	0.01068	9.87884	0.63075	9.87884	0.0715	9.87884	0.14677		23.225	1177	23.225	773	23.225	794	23.225	792	23.225	775		709.91	1713.77	709.91	624.288	709.91	2145.87	709.91	525.553	709.91	491.146
9.90952	0.01053	9.90952	0.57528	9.90952	0.0845	9.90952	0.16892		23.234	1185	23.235	775	23.235	803	23.235	797	23.235	775		708.664	1713.14	708.664	624.356	708.664	2140.86	708.664	517.61	708.664	486.918
9.9402	0.01029	9.9402	0.52338	9.9402	0.09675	9.9402	0.18833		23.244	1182	23.245	769	23.245	801	23.245	806	23.245	769		707.416	1700.81	707.416	616.134	707.416	2135.29	707.416	522.533	707.416	485.144
9.97088	0.00997	9.97088	0.47594	9.97088	0.10798	9.97088	0.20382		23.254	1175	23.255	776	23.255	803	23.255	810	23.255	769		706.17	1695.5	706.17	611.969	706.17	2133.44	706.17	521.118	706.17	478.023
									23.264	1179	23.265	773	23.265	799	23.265	810	23.265	765		704.924	1689.19	704.924	602.277	704.924	2127.5	704.924	510.1	704.924	480.889
									23.274	1172	23.275	777	23.275	800	23.275	821	23.275	772		703.676	1678.87	703.676	609.533	703.676	2119.7	703.676	500.798	703.676	476.81
									23.284	1162	23.285	778	23.285	804	23.285	823	23.285	770		702.43	1674.57	702.43	602.618	702.43	2111.91	702.43	492.351	702.43	469.702
									23.294	1173	23.295	778	23.295	807	23.295	821	23.295	775		701.182	1673.28	701.182	593.304	701.182	2110.43	701.182	490.94	701.182	466.206
									23.304	1177	23.305	782	23.305	805	23.305	818	23.305	782		699.934	1668.98	699.934	591.538	699.934	2102.08	699.934	493.979	699.934	459.241
									23.314	1180	23.315	786	23.315	801	23.315	822	23.315	783		698.686	1658.01	698.686	593.82	698.686	2102.64	698.686	486.914	698.686	452.275
									23.324	1171	23.325	786	23.325	791	23.325	820	23.325	775		697.438	1660.39	697.438	581.756	697.438	2110.44	697.438	490.293	697.438	451.526
									23.334	1169	23.334	792	23.335	798	23.335	824	23.335	782		696.189	1656.77	696.189	578.337	696.189	2109.52	696.189	473.483	696.189	444.271
									23.344	1171	23.344	789	23.345	794	23.345	825	23.345	780		694.939	1648.8	694.939	572.715	694.939	2106.19	694.939	464.214	694.939	440.781
									23.354	1173	23.354	785	23.354	795	23.355	819	23.355	779		693.691	1642.18	693.691	561.766	693.691	2107.12	693.691	461.445	693.691	434.401
									23.364	1185	23.364	794	23.364	790	23.365	815	23.365	778		692.441	1638.57	692.441	555.04	692.441	2097.31	692.441	455.939	692.441	430.191
									23.374	1195	23.374	794	23.374	793	23.375	816	23.375	773		691.193	1628.61	691.193	551.083	691.193	2086.58	691.193	448.55	691.193	431.328
									23.384	1192	23.384	797	23.384	792	23.384	808	23.385	771		689.943	1618.99	689.943	542.166	689.943	2074.92	689.943	440.486	689.943	426.978
									23.394	1187	23.394	802	23.394	788	23.394	808	23.395	770		688.693	1606.71	688.693	527.004	688.693	2067.34	688.693	432.587	688.693	417.727
									23.404	1180	23.404	799	23.404	787	23.404	800	23.404	771		687.443	1618.09	687.443	513.677	687.443	2061.42	687.443	431.017	687.443	413.667
									23.414	1175	23.414	794	23.414	789	23.414	801	23.414	774		686.193	1615.8	686.193	507.706	686.193	2046.43	686.193	417.824	686.193	404.702
									23.424	1179	23.424	792	23.424	794	23.424	791	23.424	768		684.943	1616.52	684.943	494.939	684.943	2040.89	684.943	427.03	684.943	394.587
									23.434	1176	23.434	784	23.434	793	23.434	793	23.434	772		683.693	1612.24	683.693	484.564	683.693	2037.75	683.693	430.941	683.693	391.396
									23.444	1175	23.444	785	23.444	793	23.444	796	23.444	774		682.441	1608.3	682.441	478.967	682.441	2031.1	682.441	423.41	682.441	393.394
									23.454	1169	23.454	782	23.454	796	23.454	803	23.454	780		681.191	1611.35	681.191	466.944	681.191	2029.46	681.191	409.733	681.191	389.197
									23.464	1167	23.464	786	23.464	789	23.464	800	23.464	780		679.939	1607.42	679.939	457.865	679.939	2027.82	679.939	410.056	679.939	382.12
									23.474	1163	23.474	787	23.474	786	23.474	810	23.474	781		678.688	1603.48	678.688	455.39	678.688	2026.36	678.688	402.193	678.688	373.894
									23.484	1164	23.484	779	23.484	796	23.484	809	23.484	784		677.438	1603.88	677.438	451.638	677.438	2021.76	677.438	398.246	677.438	374.752
									23.494	1169	23.494	785	23.494	794	23.494	815	23.494	784		676.186	1582.63	676.186	440.735	676.186	2009.2	676.186	389.354	676.186	371.857
									23.504	1171	23.504	786	23.504	797	23.504	812	23.504	785		674.934	1555.07	674.934	435.88	674.934	2003.13	674.934	385.588	674.934	366.374
									23.514	1183	23.514	787	23.514	785	23.514	804	23.514	789		673.68	1548.48	673.68	430.663	673.68	1993.54	673.68	369.54	673.68	362.336
									23.524	1185	23.524	795	23.524	784	23.524	803	23.524	789		672.428	1546.2	672.428	420.137	672.428	1985.43	672.428	362.536	672.428	351.24
									23.534	1185	23.534	803	23.534	784	23.534	803	23.534	789		671.176	1542.27	671.176	412.176	671.176	1973.62	671.176	357.801	671.176	336.254
									23.544	1187	23.544	802	23.544	778	23.544	793	23.544	780		669.922	1528.7	669.922	413.372	669.922	1968.47	669.922	363.439	669.922	331.351
									23.554	1191	23.554	795	23.554	781	23.554	799	23.554	787		668.668	1521.46	668.668	412.558	668.668	1968.32	668.668	346.736	668.668	327.748
									23.564	1187	23.564	797	23.564	781	23.564	790	23.564	790		667.416	1524.18	667.416	402.037	667.416	1960.03	667.416	347.937	667.416	321.993
									23.574	1183	23.574	802	23.574	777	23.574	790	23.574	786		666.162	1513.61	666.162	398.479	666.162	1949.91	666.162	335.843	666.162	321.123
									23.584	1182	23.584	791	23.584	780	23.584	790	23.584	782		664.908	1519.66	664.908	395.476	664.908	1947.36	664.908	329.887	664.908	318.093
									23.594	1180	23.594	790	23.594	781	23.594	793	23.594	788		663.654	1532.36	663.654	389.173	663.654	1951.81	663.654	314.398	663.654	316.364
									23.604	1175	23.604	789	23.604	787	23.604	808	23.604	795		662.4	1521.14	662.4	390.922	662.4	1950.19	662.4	308.116	662.4	313.632
									23.614	1167	23.614	789	23.614	789	23.614	807	23.614	793		661.145	1513.23	661.145	394.691	661.145	1940.62	661.145	305.236	661.145	312.055
									23.624	1156	23.624	782	23.624	792	23.624	805	23.624	796		659.891	1512.63	659.891	388.583	659.891	1946.19	659.891	308.997	659.891	315.072
									23.634	1157	23.634	777	23.634	800	23.634	813	23.634	797		658.635	1515.69	658.635	376.064	658.635	1939.95	658.635	311.055	658.635	311.477
									23.644	1150	23.644	782	23.644	799	23.644	806	23.644	793		657.381	1509.8	657.381	363.006	657.381	1934.26	657.381	317.717	657.381	303.577
									23.654	1152	23.654	780	23.654	802	23.654	810	23.654	791		656.125	1494.6	656.125	364.03	656.125	1932.63	656.125	311.614	656.125	306.886
									23.664	1161	23.664	772	23.664	801	23.664	807	23.664	786		654.869	1493.68	654.869	358.29	654.869	1932.49	654.869	315.553	654.869	305.014
									23.674	1160	23.674	782	23.674	801	23.674	797	23.674	786		653.613	1480.81	653.613	349.084	653.613	1923.68	653.613	321.358	653.613	300.989
									23.684	1160	23.684	783	23.684	796	23.684	794	23.684	780		652.357	1467.94	652.357	340.973	652.357	1916.7	652.357	328.538	652.357	296.97
									23.694	1157	23.694	786	23.694	795	23.694	792	23.694	780		651.102	1462.06	651.102	327.741	651.102	1915.27	651.102	341.832	651.102	294.533
									23.704	1167	23.704	785	23.704	794	23.704	797	23.704	785		649.846	1452.52	649.846	317.987	649.846	1921.2	649.846	348.144	649.846	290.378
									23.714	1169	23.714	780	23.714	788	23.714	791	23.714	787		648.588	1431.04	648.588	315.731	648.588	1903.18	648.588	345.451	648.588	282.772
									23.724	1163	23.724	780	23.724	783	23.724	790	23.724	787		647.332	1419.85	647.332	309.82	647.332	1902.85	647.332	338.674	647.332	277.324
									23.734	1164	23.734	779	23.734	786	23.734	798	23.734	783		646.074	1419.93	646.074	311.402	646.074	1898.47	646.074	332.589	646.074	273.893
									23.744	1165	23.744	780	23.744	782	23.744	797	23.744	782		644.816	1417.37	644.816	305.123	644.816	1896.85	644.816	338.743	644.816	266.153
									23.754	1160	23.754	792	23.754	782	23.754	795	23.754	787		643.559	1403.21	643.559	302.319	643.559	1888.06	643.559	341.831	643.559	260.494
									23.764	1156	23.764	796	23.764	783	23.764	798	23.764	792		642.301	1390.05	642.301	305.727	642.301	1894.17	642.301	336.253	642.301	256.417
									23.774	1166	23.774	800	23.774	785	23.774	798	23.774	795		641.043	1378.88	641.043	301.288	641.043	1890.16	641.043	336.292	641.043	249.051
									23.784	1175	23.784	799	23.784	784	23.784	794	23.784	784		639.785	1371.68	639.785	302.501	639.785	1877.88	639.785	328.68	639.785	245.555
									23.794	1163	23.794	795	23.794	786	23.794	788	23.794	780		638.527	1356.22	638.527	298.792	638.527	1874.78	638.527	325.65	638.527	247.221
									23.804	1167	23.804	799	23.804	787	23.804	793	23.804	776		637.268	1363.92	637.268	297.271	637.268	1875.93	637.268	319.752	637.268	245.733
									23.814	1176	23.814	804	23.814	787	23.814	789	23.814	778		636.01	1354.42	636.01	296.846	636.01	1861.09	636.01	321.317	636.01	245.536
									23.824	1176	23.824	803	23.824	789	23.824	790	23.824	780		634.75	1344.58	634.75	294.777	634.75	1851.57	634.75	333.917	634.75	246.205
									23.834	1183	23.834	807	23.834	789	23.834	791	23.834	772		633.49	1334.74	633.49	287.789	633.49	1840.96	633.49	324.631	633.49	246.012
									23.844	1179	23.844	800	23.844	787	23.844	800	23.844	772		632.232	1339.47	632.232	287.725	632.232	1835.5	632.232	322.629	632.232	244.237
									23.854	1186	23.854	794	23.854	785	23.854	807	23.854	769		630.973	1343.21	630.973	280.195	630.973	1830.21	630.973	315.553	630.973	237.454
									23.864	1183	23.864	795	23.864	791	23.864	807	23.864	768		629.713	1339.67	629.713	279.411	629.713	1823.64	629.713	322.55	629.713	236.836
									23.874	1173	23.874	791	23.874	793	23.874	799	23.874	772		628.451	1332.17	628.451	271.152	628.451	1821.31	628.451	317.009	628.451	230.348
									23.884	1174	23.884	797	23.884	798	23.884	807	23.884	775		627.191	1338.56	627.191	263.632	627.191	1807.94	627.191	301.97	627.191	222.857
									23.894	1184	23.894	799	23.894	797	23.894	816	23.894	777		625.932	1320.14	625.932	252.834	625.932	1801.2	625.932	308.8	625.932	217.513
									23.904	1177	23.904	802	23.904	798	23.904	818	23.904	777		624.67	1319.25	624.67	244.767	624.67	1809.51	624.67	293.778	624.67	204.022
									23.914	1177	23.914	805	23.914	793	23.914	817	23.914	782		623.408	1304.82	623.408	231.244	623.408	1804.43	623.408	270.959	623.408	200.544
									23.924	1172	23.924	801	23.924	794	23.924	817	23.924	791		622.148	1287.1	622.148	225.55	622.148	1803.94	622.148	273.221	622.148	196.778
									23.934	1175	23.934	807	23.934	802	23.934	814	23.934	791		620.887	1274.64	620.887	210.028	620.887	1810.05	620.887	262.437	620.887	187.723
									23.944	1175	23.944	811	23.944	803	23.944	807	23.944	793		619.625	1265.83	619.625	204.52	619.625	1803.12	619.625	255.055	619.625	187.105
									23.954	1179	23.954	809	23.954	800	23.954	803	23.954	790		618.363	1260.32	618.363	199.375	618.363	1796.39	618.363	241.058	618.363	184.346
									23.964	1188	23.964	819	23.964	807	23.964	808	23.964	791		617.1	1257.79	617.1	185.436	617.1	1794.8	617.1	235.037	617.1	179.164
									23.974	1193	23.974	820	23.974	805	23.974	808	23.974	786		615.838	1243.38	615.838	182.069	615.838	1784.22	615.838	225.975	615.838	181.264
									23.984	1188	23.984	818	23.984	811	23.984	800	23.984	784		614.576	1240.19	614.576	183.428	614.576	1775.49	614.576	209.455	614.576	181.934
									23.994	1190	23.994	813	23.994	809	23.994	803	23.994	781		613.312	1233.04	613.312	178.243	613.312	1760.51	613.312	214.612	613.312	192.608
									24.004	1188	24.004	810	24.004	814	24.004	800	24.004	780		612.049	1232.83	612.049	176.337	612.049	1767.9	612.049	219.093	612.049	189.141
									24.014	1181	24.014	812	24.014	813	24.014	803	24.014	783		610.787	1250.1	610.787	173.335	610.787	1763.74	610.787	212.23	610.787	185.673
									24.024	1183	24.024	805	24.024	807	24.024	796	24.024	772		609.523	1242.96	609.523	174.153	609.523	1763.24	609.523	200.476	609.523	182.638
									24.034	1191	24.034	797	24.034	804	24.034	804	24.034	768		608.26	1238.12	608.26	173.516	608.26	1756.52	608.26	185.523	608.26	176.746
									24.044	1190	24.044	801	24.044	800	24.044	808	24.044	773		606.996	1239.55	606.996	171.967	606.996	1749.62	606.996	189.826	606.996	172.142
									24.054	1181	24.054	792	24.054	790	24.054	808	24.054	774		605.73	1228.14	605.73	175.516	605.73	1744.93	605.73	190.421	605.73	174.962
									24.064	1182	24.064	788	24.064	787	24.064	807	24.064	778		604.467	1228.58	604.467	176.696	604.467	1749.2	604.467	188.322	604.467	171.495
									24.074	1176	24.074	789	24.074	794	24.074	815	24.074	774		603.203	1232	603.203	172.066	603.203	1752.2	603.203	187.23	603.203	165.036
									24.084	1177	24.084	785	24.084	800	24.084	814	24.084	775		601.938	1238.36	601.938	174.516	601.938	1751.9	601.938	180.562	601.938	160.286
									24.093	1171	24.094	783	24.094	792	24.094	806	24.094	769		600.672	1232.23	600.672	177.332	600.672	1740.98	600.672	177.444	600.672	162.388
									24.103	1176	24.104	779	24.104	789	24.104	802	24.104	762		599.408	1219.49	599.408	177.604	599.408	1729.34	599.408	174.156	599.408	160.213
									24.113	1166	24.114	779	24.114	789	24.114	808	24.114	769		598.143	1223.23	598.143	179.87	598.143	1712.57	598.143	188.097	598.143	163.598
									24.123	1150	24.124	777	24.124	795	24.124	803	24.124	776		596.877	1221.37	596.877	181.954	596.877	1712.09	596.877	198.927	596.877	163.991
									24.133	1146	24.134	774	24.134	792	24.134	806	24.134	770		595.611	1213.92	595.611	182.586	595.611	1720.37	595.611	188.932	595.611	170.651
									24.143	1145	24.144	776	24.144	793	24.144	806	24.144	769		594.344	1217.66	594.344	187.393	594.344	1721.17	594.344	196.155	594.344	169.903
									24.153	1143	24.154	779	24.154	793	24.154	807	24.154	769		593.078	1223.37	593.078	190.382	593.078	1717.76	593.078	195.972	593.078	168.868
									24.163	1158	24.164	775	24.164	779	24.164	798	24.164	774		591.812	1221.84	591.812	197.902	591.812	1722.03	591.812	196.622	591.812	169.83
									24.173	1151	24.174	782	24.174	774	24.174	793	24.174	776		590.545	1215.7	590.545	199.803	590.545	1729.22	590.545	198.793	590.545	167.514
									24.183	1154	24.184	779	24.184	779	24.184	794	24.184	779		589.277	1231.27	589.277	198.989	589.277	1739.33	589.277	202.813	589.277	163.919
									24.193	1154	24.193	777	24.194	780	24.194	796	24.194	781		588.01	1239.93	588.01	197.994	588.01	1754.19	588.01	206.162	588.01	159.334
									24.203	1157	24.203	782	24.204	775	24.204	791	24.204	784		586.744	1238.4	586.744	199.892	586.744	1764.85	586.744	195.681	586.744	160.86
									24.213	1159	24.213	787	24.213	771	24.214	793	24.214	784		585.477	1235.89	585.477	201.608	585.477	1761.26	585.477	197.684	585.477	162.816
									24.223	1155	24.223	790	24.223	777	24.224	792	24.224	785		584.207	1242.25	584.207	202.601	584.207	1751.28	584.207	195.475	584.207	154.244
									24.233	1156	24.233	788	24.233	784	24.234	791	24.234	785		582.939	1246.32	582.939	205.404	582.939	1750.98	582.939	180.956	582.939	156.2
									24.243	1160	24.243	787	24.243	781	24.243	788	24.244	779		581.672	1244.78	581.672	203.5	581.672	1754.88	581.672	188.363	581.672	151.189
									24.253	1147	24.253	797	24.253	782	24.253	786	24.254	774		580.402	1250.15	580.402	198.701	580.402	1750.92	580.402	183.229	580.402	151.296
									24.263	1153	24.263	800	24.263	789	24.263	781	24.263	776		579.135	1253.87	579.135	195.171	579.135	1748.25	579.135	185.162	579.135	154.386
									24.273	1161	24.273	799	24.273	783	24.273	786	24.273	774		577.865	1246.75	577.865	195.084	577.865	1744.65	577.865	181.538	577.865	152.223
									24.283	1156	24.283	799	24.283	784	24.283	789	24.283	771		576.596	1243.25	576.596	198.069	576.596	1737.96	576.596	173.88	576.596	159.157
									24.293	1168	24.293	798	24.293	782	24.293	789	24.293	771		575.326	1235.17	575.326	194.722	575.326	1730.36	575.326	179.353	575.326	154.715
									24.303	1166	24.303	794	24.303	785	24.303	788	24.303	767		574.057	1243.16	574.057	192.639	574.057	1735.53	574.057	177.421	574.057	153.116
									24.313	1172	24.313	789	24.313	784	24.313	789	24.313	766		572.787	1236.05	572.787	185.86	572.787	1742.52	572.787	178.184	572.787	155.501
									24.323	1175	24.323	791	24.323	779	24.323	788	24.323	761		571.518	1241.09	571.518	179.985	571.518	1743.68	571.518	175.923	571.518	158.87
									24.333	1161	24.333	790	24.333	780	24.333	783	24.333	769		570.246	1247.75	570.246	178.269	570.246	1737.73	570.246	166.43	570.246	161.397
									24.343	1162	24.343	787	24.343	782	24.343	789	24.343	778		568.977	1251.13	568.977	177.277	568.977	1731.97	568.977	156.778	568.977	161.22
									24.353	1161	24.353	781	24.353	774	24.353	787	24.353	783		567.705	1246.98	567.705	177.37	567.705	1727.84	567.705	143.253	567.705	162.599
									24.363	1157	24.363	781	24.363	776	24.363	788	24.363	792		566.436	1251.35	566.436	178.186	566.436	1724.25	566.436	147.708	566.436	161.578
									24.373	1162	24.373	781	24.373	778	24.373	789	24.373	790		565.164	1256.05	565.164	180.08	565.164	1729.78	565.164	152.006	565.164	161.542
									24.383	1142	24.383	784	24.383	782	24.383	790	24.383	788		563.893	1269.93	563.893	183.059	563.893	1731.12	563.893	148.397	563.893	157.824
									24.393	1148	24.393	791	24.393	774	24.393	787	24.393	790		562.621	1276.59	562.621	190.906	562.621	1726.63	562.621	155.904	562.621	151.978
									24.403	1143	24.403	794	24.403	770	24.403	793	24.403	795		561.348	1285.55	561.348	198.941	561.348	1722.32	561.348	153.958	561.348	154.923
									24.413	1138	24.413	790	24.413	770	24.413	793	24.413	803		560.076	1288.27	560.076	204.446	560.076	1721.29	560.076	157.892	560.076	146.379
									24.423	1146	24.423	792	24.423	764	24.423	794	24.423	800		558.805	1283.13	558.805	205.802	558.805	1727	558.805	161.998	558.805	148.331
									24.433	1145	24.433	792	24.433	766	24.433	795	24.433	789		557.531	1286.83	557.531	208.78	557.531	1738.7	557.531	169.977	557.531	146.881
									24.443	1130	24.443	796	24.443	766	24.443	803	24.443	787		556.26	1296.76	556.26	209.053	556.26	1744.04	556.26	177.776	556.26	140.892
									24.453	1130	24.453	802	24.453	766	24.453	796	24.453	777		554.986	1306.68	554.986	209.327	554.986	1746.28	554.986	157.372	554.986	149.645
									24.463	1126	24.463	807	24.463	760	24.463	787	24.463	781		553.713	1302.53	553.713	206.171	553.713	1746.33	553.713	153.418	553.713	145.787
									24.473	1131	24.473	802	24.473	759	24.473	785	24.473	782		552.439	1305.25	552.439	205.178	552.439	1751.67	552.439	145.441	552.439	151.848
									24.483	1135	24.483	793	24.483	769	24.483	784	24.483	781		551.166	1301.09	551.166	200.032	551.166	1758.63	551.166	138.128	551.166	152.106
									24.493	1138	24.493	790	24.493	767	24.493	777	24.493	778		549.893	1299.57	549.893	197.056	549.893	1759.97	549.893	134.183	549.893	149.948
									24.503	1141	24.503	790	24.503	766	24.503	775	24.503	775		548.617	1308.49	548.617	201.825	548.617	1768.2	548.617	127.728	548.617	153.317
									24.513	1144	24.513	783	24.513	772	24.513	772	24.513	773		547.344	1309.91	547.344	200.477	547.344	1768.08	547.344	128.648	547.344	150.454
									24.523	1150	24.523	783	24.523	765	24.523	769	24.523	776		546.068	1313.26	546.068	195.347	546.068	1765.95	546.068	123.712	546.068	147.17
									24.533	1173	24.533	779	24.533	762	24.533	767	24.533	766		544.795	1316.3	544.795	201.606	544.795	1761.29	544.795	127.142	544.795	150.391
									24.543	1162	24.543	776	24.543	766	24.543	770	24.543	772		543.52	1312.8	543.52	209.265	543.52	1753.54	543.52	132.27	543.52	143
									24.553	1167	24.553	771	24.553	771	24.553	776	24.553	766		542.244	1316.49	542.244	207.387	542.244	1751.6	542.244	137.549	542.244	145.658
									24.563	1171	24.563	773	24.563	770	24.563	784	24.563	761		540.969	1322.8	540.969	207.844	540.969	1756.74	540.969	149.53	540.969	139.969
									24.573	1164	24.573	778	24.573	770	24.573	789	24.573	764		539.693	1322.9	539.693	205.061	539.693	1753.53	539.693	154.303	539.693	140.369
									24.583	1158	24.583	780	24.583	774	24.583	790	24.583	769		538.418	1329.21	538.418	201.383	538.418	1759.21	538.418	165.109	538.418	140.196
									24.593	1153	24.593	781	24.593	772	24.593	798	24.593	764		537.143	1326.69	537.143	195.359	537.143	1757.81	537.143	174.076	537.143	142.706
									24.603	1145	24.603	790	24.603	775	24.603	801	24.603	764		535.865	1327.77	535.865	198.876	535.865	1758.59	535.865	183.205	535.865	147.903
									24.613	1136	24.613	789	24.613	779	24.613	796	24.613	769		534.59	1328.51	534.59	201.857	534.59	1752.12	534.59	197.695	534.59	153.95
									24.623	1129	24.623	789	24.623	784	24.623	789	24.623	773		533.312	1326.97	533.312	197.456	533.312	1748.92	533.312	191.429	533.312	154.903
									24.633	1129	24.633	785	24.633	780	24.633	785	24.633	775		532.035	1325.43	532.035	193.952	532.035	1760.94	532.035	196.05	532.035	158.405
									24.643	1137	24.643	787	24.643	778	24.643	783	24.643	781		530.758	1333.03	530.758	200.341	530.758	1761.72	530.758	187.78	530.758	157.244
									24.653	1134	24.653	791	24.653	779	24.653	782	24.653	784		529.48	1338.66	529.48	204.927	529.48	1753.26	529.48	181.013	529.48	156.371
									24.663	1138	24.663	789	24.663	773	24.663	780	24.663	774		528.203	1345.93	528.203	214.9	528.203	1761.47	528.203	183.776	528.203	162.413
									24.673	1139	24.673	791	24.673	772	24.673	778	24.673	770		526.926	1349.29	526.926	221.646	526.926	1759.16	526.926	179.854	526.926	161.96
									24.683	1146	24.683	789	24.683	772	24.683	772	24.683	770		525.646	1347.42	525.646	225.152	525.646	1754.15	525.646	179.284	525.646	154.45
									24.693	1150	24.693	783	24.693	777	24.693	773	24.693	768		524.369	1353.72	524.369	228.299	524.369	1751.31	524.369	166.343	524.369	153.144
									24.703	1150	24.703	779	24.703	778	24.703	781	24.703	765		523.09	1353.47	523.09	235.217	523.09	1760.42	523.09	162.931	523.09	154.661
									24.713	1151	24.713	779	24.713	785	24.713	784	24.713	764		521.812	1359.43	521.812	238.005	521.812	1762.29	521.812	170.051	521.812	151.946
									24.723	1159	24.723	787	24.723	786	24.723	785	24.723	762		520.533	1371.89	520.533	243.839	520.533	1763.61	520.533	169.325	520.533	149.095
									24.733	1146	24.733	785	24.733	782	24.733	786	24.733	763		519.254	1368.73	519.254	250.386	519.254	1763.48	519.254	171.775	519.254	154.28
									24.743	1143	24.743	780	24.743	785	24.743	783	24.743	758		517.975	1368.48	517.975	253.881	517.975	1778.91	517.975	179.06	517.975	158.06
									24.753	1131	24.753	782	24.753	781	24.753	778	24.753	765		516.695	1375.73	516.695	248.763	516.695	1777.51	516.695	176.818	516.695	159.858
									24.763	1128	24.763	778	24.763	780	24.763	778	24.763	765		515.414	1377.45	515.414	251.723	515.414	1777.2	515.414	173.758	515.414	165.744
									24.773	1117	24.773	785	24.773	781	24.773	778	24.773	765		514.135	1387.95	514.135	250.379	514.135	1779.24	514.135	171.862	514.135	172.761
									24.783	1110	24.783	783	24.783	774	24.783	779	24.783	771		512.854	1387.07	512.854	251.543	512.854	1788.7	512.854	184.826	512.854	167.659
									24.793	1118	24.793	786	24.793	772	24.793	776	24.793	771		511.574	1394.3	511.574	253.601	511.574	1788.39	511.574	190.27	511.574	163.26
									24.803	1112	24.803	788	24.803	768	24.803	778	24.803	778		510.293	1397.96	510.293	254.589	510.293	1800.55	510.293	190.046	510.293	165.058
									24.813	1105	24.813	787	24.813	766	24.813	781	24.813	776		509.012	1389.26	509.012	255.926	509.012	1804.93	509.012	198.501	509.012	169.111
									24.823	1104	24.823	788	24.823	766	24.823	779	24.823	772		507.73	1392.28	507.73	250.097	507.73	1803.54	507.73	199.596	507.73	165.135
									24.833	1106	24.833	791	24.833	767	24.833	781	24.833	776		506.449	1393.66	506.449	244.449	506.449	1795.99	506.449	182.836	506.449	167.919
									24.843	1112	24.843	788	24.843	772	24.843	779	24.843	778		505.168	1389.19	505.168	246.506	505.168	1787.74	505.168	180.908	505.168	162.399
									24.853	1127	24.853	792	24.853	766	24.853	779	24.853	781		503.887	1388.95	503.887	241.044	503.887	1789.23	503.887	187.489	503.887	163.064
									24.863	1129	24.863	779	24.863	762	24.863	784	24.863	784		502.604	1381.23	502.604	242.745	502.604	1787.3	502.604	186.41	502.604	159.234
									24.873	1131	24.873	783	24.873	756	24.873	784	24.873	778		501.322	1381.33	501.322	248.199	501.322	1785.72	501.322	177.489	501.322	164.972
									24.883	1122	24.883	782	24.883	754	24.883	782	24.883	785		500.039	1373.61	500.039	247.746	500.039	1781.8	500.039	171.24	500.039	165.225
									24.893	1127	24.893	781	24.893	755	24.893	787	24.893	776		498.756	1359.4	498.756	248.73	498.756	1781.85	498.756	166.495	498.756	163.505
									24.903	1129	24.903	778	24.903	755	24.903	787	24.903	779		497.473	1365.65	497.473	246.843	497.473	1773.05	497.473	163.913	497.473	157.01
									24.913	1128	24.913	773	24.913	754	24.913	782	24.913	779		496.189	1370.28	496.189	244.785	496.189	1776.35	496.189	166.835	496.189	159.929
									24.923	1134	24.923	771	24.923	757	24.923	778	24.923	779		494.906	1358.03	494.906	245.053	494.906	1775.49	494.906	179.752	494.906	159.054
									24.933	1147	24.933	774	24.933	752	24.933	786	24.933	775		493.623	1353.58	493.623	242.635	493.623	1778.98	493.623	180.337	493.623	164.083
									24.943	1134	24.943	774	24.943	757	24.943	785	24.943	775		492.34	1353.34	492.34	249.162	492.34	1771.82	492.34	174.932	492.34	157.446
									24.952	1146	24.953	786	24.953	764	24.953	775	24.953	777		491.055	1362.51	491.055	247.462	491.055	1775.84	491.055	177.359	491.055	158.542
									24.962	1143	24.963	789	24.963	774	24.963	767	24.963	783		489.771	1364.87	489.771	243.431	489.771	1771.56	489.771	178.453	489.771	158.508
									24.972	1152	24.973	786	24.973	773	24.973	771	24.973	771		488.486	1365.92	488.486	237.799	488.486	1768.02	488.486	184.534	488.486	158.62
									24.982	1153	24.983	787	24.983	766	24.983	765	24.983	776		487.201	1379.95	487.201	239.493	487.201	1757.8	487.201	186.463	487.201	158.87
									24.992	1152	24.993	788	24.993	768	24.993	772	24.993	775		485.916	1377.12	485.916	232.79	485.916	1754.96	485.916	188.221	485.916	159.129
									25.002	1169	25.003	792	25.003	775	25.003	780	25.003	785		484.631	1371.04	484.631	229.489	484.631	1751.95	484.631	194.134	484.631	155.168
									25.012	1158	25.013	795	25.013	767	25.013	778	25.013	786		483.346	1386.04	483.346	227.436	483.346	1742.28	483.346	194.895	483.346	153.033
									25.022	1151	25.023	792	25.023	779	25.023	778	25.023	785		482.061	1387.42	482.061	225.559	482.061	1736.4	482.061	198.478	482.061	151.177
									25.032	1158	25.033	788	25.033	782	25.033	774	25.033	782		480.775	1389.13	480.775	216.543	480.775	1738.44	480.775	200.739	480.775	155.215
									25.042	1152	25.043	788	25.043	781	25.043	775	25.043	778		479.488	1369.78	479.488	213.599	479.488	1739.03	479.488	199.351	479.488	152.804
									25.052	1155	25.052	789	25.053	775	25.053	782	25.053	771		478.203	1362.42	478.203	205.3	478.203	1731.53	478.203	197.298	478.203	150.389
									25.062	1151	25.062	796	25.063	772	25.063	779	25.063	779		476.916	1357.32	476.916	203.786	476.916	1732.66	476.916	190.923	476.916	149.24
									25.072	1154	25.072	796	25.072	771	25.073	772	25.073	779		475.629	1342.19	475.629	200.482	475.629	1732	475.629	192.359	475.629	149.35
									25.082	1155	25.082	797	25.082	776	25.083	766	25.083	775		474.342	1335.48	474.342	203.603	474.342	1727.56	474.342	189.476	474.342	153.81
									25.092	1138	25.092	793	25.092	773	25.093	759	25.093	764		473.055	1330.71	473.055	201.916	473.055	1724.38	473.055	177.632	473.055	157.003
									25.102	1140	25.102	789	25.102	775	25.102	767	25.103	764		471.768	1322.05	471.768	195.947	471.768	1726.24	471.768	172.597	471.768	151.236
									25.112	1139	25.112	794	25.112	763	25.112	762	25.113	761		470.479	1321.82	470.479	189.265	470.479	1724.15	470.479	167.694	470.479	148.827
									25.122	1139	25.122	798	25.122	764	25.122	765	25.122	762		469.191	1314.47	469.191	189.183	469.191	1723.48	469.191	160.078	469.191	144.315
									25.132	1136	25.132	796	25.132	765	25.132	764	25.132	766		467.904	1312.95	467.904	192.481	467.904	1716.17	467.904	150.478	467.904	142.443
									25.142	1141	25.142	794	25.142	766	25.142	764	25.142	774		466.615	1318.22	466.615	193.11	466.615	1714.08	466.615	150.667	466.615	142.595
									25.152	1142	25.152	791	25.152	767	25.152	772	25.152	769		465.326	1314.11	465.326	191.066	465.326	1712.16	465.326	151.515	465.326	142.469
									25.162	1140	25.162	789	25.162	771	25.162	780	25.162	767		464.037	1304.51	464.037	184.745	464.037	1707.19	464.037	149.379	464.037	138.284
									25.172	1143	25.172	785	25.172	768	25.172	782	25.172	772		462.748	1308.48	462.748	177.534	462.748	1697.2	462.748	150.06	462.748	134.939
									25.182	1148	25.182	788	25.182	768	25.182	786	25.182	777		461.459	1306.64	461.459	177.986	461.459	1693.31	461.459	156.88	461.459	135.926
									25.192	1154	25.192	789	25.192	773	25.192	785	25.192	775		460.17	1298.33	460.17	177.728	460.17	1691.94	460.17	166.178	460.17	137.486
									25.202	1152	25.202	783	25.202	787	25.202	786	25.202	778		458.881	1292.28	458.881	176.047	458.881	1689.31	458.881	169.839	458.881	136.801
									25.212	1145	25.212	783	25.212	785	25.212	785	25.212	777		457.59	1293.99	457.59	174.364	457.59	1687.21	457.59	181.959	457.59	135.837
									25.222	1148	25.222	787	25.222	786	25.222	791	25.222	777		456.301	1301.52	456.301	168.938	456.301	1684.23	456.301	182.496	456.301	139.21
									25.232	1145	25.232	782	25.232	790	25.232	788	25.232	774		455.01	1299.67	455.01	168.319	455.01	1687.34	455.01	187.493	455.01	134.751
									25.242	1147	25.242	775	25.242	799	25.242	784	25.242	777		453.719	1297.83	453.719	162.725	453.719	1686.68	453.719	185.867	453.719	135.324
									25.252	1145	25.252	782	25.252	801	25.252	789	25.252	778		452.428	1304.72	452.428	158.912	452.428	1683.52	452.428	180.604	452.428	135.62
									25.262	1139	25.262	789	25.262	791	25.262	784	25.262	771		451.137	1292.55	451.137	161.851	451.137	1687.54	451.137	173.52	451.137	133.962
									25.272	1138	25.272	785	25.272	790	25.272	779	25.272	766		449.846	1298.45	449.846	158.747	449.846	1683.3	449.846	171.895	449.846	128.664
									25.282	1136	25.282	782	25.282	780	25.282	772	25.282	770		448.555	1295.97	448.555	161.332	448.555	1679.24	448.555	166.791	448.555	130.917
									25.292	1138	25.292	784	25.292	770	25.292	778	25.292	772		447.264	1293.81	447.264	162.674	447.264	1679.13	447.264	160.863	447.264	132.746
									25.302	1145	25.302	784	25.302	766	25.302	778	25.302	768		445.971	1291.32	445.971	156.82	445.971	1679.01	445.971	156.759	445.971	128.577
									25.312	1135	25.312	774	25.312	764	25.312	775	25.312	767		444.678	1285.94	444.678	151.713	444.678	1677.82	444.678	161.108	444.678	122.174
									25.322	1135	25.322	775	25.322	761	25.322	780	25.322	766		443.387	1277.65	443.387	144.12	443.387	1676.63	443.387	157.67	443.387	116.474
									25.332	1145	25.332	781	25.332	758	25.332	784	25.332	761		442.094	1282.58	442.094	149.494	442.094	1675.07	442.094	148.626	442.094	114.257
									25.342	1143	25.342	777	25.342	758	25.342	774	25.342	757		440.801	1277.85	440.801	148.833	440.801	1673.18	440.801	146.033	440.801	112.6
									25.352	1152	25.352	774	25.352	763	25.352	778	25.352	757		439.508	1280.21	439.508	138.759	439.508	1675.57	439.508	136.339	439.508	114.014
									25.362	1153	25.362	780	25.362	762	25.362	783	25.362	763		438.215	1267.09	438.215	142.352	438.215	1680.29	438.215	133.079	438.215	120.3
									25.372	1152	25.372	778	25.372	765	25.372	789	25.372	761		436.92	1264.3	436.92	140.619	436.92	1677.31	436.92	134.937	436.92	115.719
									25.382	1145	25.382	779	25.382	771	25.382	784	25.382	759		435.627	1267.29	435.627	141.727	435.627	1678.81	435.627	133.494	435.627	115.313
									25.392	1140	25.392	773	25.392	777	25.392	784	25.392	759		434.332	1268.35	434.332	146.39	434.332	1672.97	434.332	127.889	434.332	119.097
									25.402	1147	25.402	778	25.402	768	25.402	782	25.402	762		433.039	1271.99	433.039	144.134	433.039	1679.29	433.039	128.893	433.039	121.488
									25.412	1148	25.412	781	25.412	764	25.412	782	25.412	763		431.744	1278.21	431.744	145.072	431.744	1671.67	431.744	130.389	431.744	127.782
									25.422	1148	25.422	782	25.422	762	25.422	775	25.422	770		430.449	1274.12	430.449	144.935	430.449	1673.69	430.449	129.92	430.449	133.229
									25.432	1147	25.432	783	25.432	755	25.432	781	25.432	775		429.154	1281.3	429.154	150.3	429.154	1678.59	429.154	127.965	429.154	134.918
									25.442	1140	25.442	787	25.442	760	25.442	780	25.442	775		427.859	1288.15	427.859	156.199	427.859	1673.29	427.859	127.835	427.859	133.266
									25.452	1143	25.452	783	25.452	764	25.452	780	25.452	774		426.564	1297.9	426.564	147.561	426.564	1668.18	426.564	127.027	426.564	127.148
									25.462	1148	25.462	786	25.462	763	25.462	781	25.462	775		425.27	1301.22	425.27	145.656	425.27	1667.35	425.27	131.978	425.27	133.293
									25.472	1157	25.472	786	25.472	757	25.472	779	25.472	776		423.973	1302.92	423.973	144.636	423.973	1672.24	423.973	131.83	423.973	131.776
									25.482	1152	25.482	795	25.482	756	25.482	778	25.482	785		422.678	1297.55	422.678	146.274	422.678	1682.83	422.678	131.848	422.678	131.097
									25.492	1159	25.492	796	25.492	757	25.492	784	25.492	783		421.381	1294.11	421.381	155.882	421.381	1684.31	421.381	135.33	421.381	135.29
									25.502	1156	25.502	796	25.502	761	25.502	783	25.502	780		420.084	1294.2	420.084	160.356	420.084	1694.38	420.084	131.229	420.084	133.917
									25.512	1153	25.512	796	25.512	758	25.512	783	25.512	779		418.787	1297.51	418.787	162.166	418.787	1694.79	418.787	134.555	418.787	128.505
									25.522	1157	25.522	799	25.522	758	25.522	784	25.522	776		417.49	1298.24	417.49	157.254	417.49	1694.68	417.49	141.669	417.49	123.796
									25.532	1157	25.532	791	25.532	753	25.532	785	25.532	781		416.193	1304.43	416.193	156.59	416.193	1701.7	416.193	159.818	416.193	127.151
									25.542	1147	25.542	795	25.542	755	25.542	782	25.542	783		414.896	1309.02	414.896	166.015	414.896	1708.37	414.896	167.907	414.896	130.361
									25.552	1141	25.552	801	25.552	761	25.552	775	25.552	788		413.598	1316.17	413.598	174.193	413.598	1715.03	413.598	159.852	413.598	132.598
									25.562	1131	25.562	795	25.562	765	25.562	777	25.562	789		412.301	1319.79	412.301	175.65	412.301	1705.47	412.301	164.974	412.301	131.085
									25.572	1134	25.572	793	25.572	766	25.572	782	25.572	789		411.002	1329.2	411.002	177.99	411.002	1703.2	411.002	178.161	411.002	135.547
									25.582	1120	25.582	794	25.582	775	25.582	778	25.582	791		409.703	1343.09	409.703	175.906	409.703	1702	409.703	175.883	409.703	139.587
									25.592	1122	25.592	794	25.592	773	25.592	777	25.592	797		408.406	1349.27	408.406	175.242	408.406	1697.07	408.406	175.252	408.406	144.881
									25.602	1113	25.602	794	25.602	777	25.602	779	25.602	804		407.107	1360.9	407.107	177.222	407.107	1693.56	407.107	184.822	407.107	146.703
									25.612	1113	25.612	793	25.612	782	25.612	779	25.612	808		405.809	1369.97	405.809	186.984	405.809	1692.02	405.809	193.4	405.809	150.335
									25.622	1115	25.622	793	25.622	781	25.622	773	25.622	804		404.508	1359.47	404.508	190.56	404.508	1695.29	404.508	195.23	404.508	149.933
									25.632	1123	25.632	792	25.632	779	25.632	779	25.632	805		403.209	1365.64	403.209	194.305	403.209	1694.1	403.209	189.498	403.209	149.249
									25.642	1125	25.642	786	25.642	771	25.642	784	25.642	801		401.91	1383.03	401.91	193.102	401.91	1695.58	401.91	197.902	401.91	150.508
									25.652	1124	25.652	791	25.652	769	25.652	789	25.652	798		400.609	1391.44	400.609	196.143	400.609	1706.68	400.609	196.119	400.609	156.766
									25.662	1139	25.662	791	25.662	767	25.662	788	25.662	801		399.309	1396.01	399.309	201.298	399.309	1711.9	399.309	186.114	399.309	155.807
									25.672	1142	25.672	790	25.672	760	25.672	786	25.672	802		398.01	1409.86	398.01	207.865	398.01	1705.9	398.01	189.595	398.01	153.874
									25.682	1145	25.682	789	25.682	768	25.682	790	25.682	798		396.709	1420.18	396.709	216.904	396.709	1716.63	396.709	200.468	396.709	150.143
									25.692	1139	25.692	785	25.692	768	25.692	787	25.692	794		395.408	1424.09	395.408	220.642	395.408	1718.47	395.408	197.704	395.408	157.225
									25.702	1136	25.702	783	25.702	766	25.702	777	25.702	797		394.107	1434.73	394.107	221.203	394.107	1721.03	394.107	193.953	394.107	166.387
									25.712	1137	25.712	788	25.712	769	25.712	776	25.712	800		392.805	1458.82	392.805	227.941	392.805	1727.12	392.805	192.011	392.805	166.956
									25.722	1140	25.722	786	25.722	764	25.722	772	25.722	800		391.504	1465.3	391.504	230.969	391.504	1732.87	391.504	204.351	391.504	165.998
									25.732	1144	25.732	786	25.732	769	25.732	773	25.732	797		390.201	1463.44	390.201	236.114	390.201	1734.35	390.201	200.107	390.201	167.807
									25.742	1148	25.742	789	25.742	767	25.742	768	25.742	802		388.9	1471.5	388.9	243.197	388.9	1734.4	388.9	201.45	388.9	163.8
									25.752	1138	25.752	787	25.752	766	25.752	768	25.752	799		387.598	1485.01	387.598	249.922	387.598	1730.89	387.598	198.863	387.598	164.504
									25.762	1146	25.762	782	25.762	765	25.762	766	25.762	799		386.295	1484.1	386.295	249.07	386.295	1741.96	386.295	200.866	386.295	166.038
									25.772	1143	25.772	784	25.772	756	25.772	757	25.772	790		384.992	1481.61	384.992	247.865	384.992	1737.92	384.992	196.468	384.992	176.156
									25.782	1153	25.782	790	25.782	757	25.782	759	25.782	789		383.689	1487.75	383.689	251.767	383.689	1747.57	383.689	198.174	383.689	171.041
									25.792	1150	25.792	791	25.792	760	25.792	763	25.792	786		382.387	1491.64	382.387	251.622	382.387	1752.95	382.387	199.55	382.387	171.045
									25.802	1149	25.802	792	25.802	762	25.802	769	25.802	780		381.084	1487.22	381.084	253.938	381.084	1749.09	381.084	200.596	381.084	173.134
									25.811	1137	25.812	798	25.812	763	25.812	766	25.812	779		379.779	1491.76	379.779	253.437	379.779	1742.75	379.779	185.09	379.779	178.677
									25.821	1141	25.822	798	25.822	764	25.822	765	25.822	783		378.477	1488.95	378.477	254.87	378.477	1747.59	378.477	182.531	378.477	181.448
									25.831	1135	25.832	793	25.832	763	25.832	766	25.832	779		377.172	1477.19	377.172	248.913	377.172	1745.16	377.172	180.47	377.172	183.398
									25.841	1131	25.842	795	25.842	767	25.842	764	25.842	777		375.867	1476.93	375.867	249.107	375.867	1743.79	375.867	193.809	375.867	186.173
									25.851	1128	25.852	795	25.852	769	25.852	771	25.852	772		374.564	1467.4	374.564	251.599	374.564	1739.58	374.564	195.84	374.564	183.833
									25.861	1123	25.862	795	25.862	776	25.862	778	25.862	779		373.26	1471.3	373.26	251.805	373.26	1737.68	373.26	194.274	373.26	174.716
									25.871	1118	25.872	792	25.872	772	25.872	780	25.872	776		371.953	1472.95	371.953	247.783	371.953	1738.25	371.953	203.185	371.953	180.642
									25.881	1129	25.882	787	25.882	768	25.882	779	25.882	772		370.648	1467.9	370.648	251.681	370.648	1731.75	370.648	203.42	370.648	181.197
									25.891	1128	25.892	785	25.892	768	25.892	775	25.892	785		369.344	1468.6	369.344	254.692	369.344	1733.57	369.344	202.181	369.344	186.869
									25.901	1139	25.902	780	25.902	767	25.902	773	25.902	783		368.037	1465.78	368.037	259.991	368.037	1740.36	368.037	214.044	368.037	187.148
									25.911	1124	25.911	790	25.912	769	25.912	769	25.912	784		366.732	1472.23	366.732	256.5	366.732	1738.81	366.732	219.349	366.732	178.039
									25.921	1127	25.921	792	25.922	775	25.922	767	25.922	777		365.426	1480.27	365.426	263.559	365.426	1740.28	365.426	225.804	365.426	183.57
									25.931	1128	25.931	786	25.931	769	25.932	767	25.932	776		364.119	1481.6	364.119	259.011	364.119	1747.76	364.119	220.638	364.119	183.577
									25.941	1131	25.941	791	25.941	770	25.942	762	25.942	774		362.812	1491.87	362.812	254.998	362.812	1747.81	362.812	209.272	362.812	189.659
									25.951	1124	25.951	793	25.951	768	25.952	756	25.952	772		361.506	1500.21	361.506	259.065	361.506	1756.01	361.506	219.811	361.506	195.882
									25.961	1117	25.961	792	25.961	770	25.961	751	25.962	775		360.199	1490.71	360.199	261.725	360.199	1750.21	360.199	220.694	360.199	190.782
									25.971	1117	25.971	798	25.971	771	25.971	750	25.972	776		358.893	1499.05	358.893	260.522	358.893	1758.94	358.893	224.529	358.893	188.579
									25.981	1120	25.981	793	25.981	767	25.981	759	25.981	768		357.584	1505.16	357.584	251.942	357.584	1753.14	357.584	224.939	357.584	178.794
									25.991	1116	25.991	797	25.991	772	25.991	759	25.991	763		356.277	1504.26	356.277	243.365	356.277	1758.14	356.277	219.134	356.277	176.317
									26.001	1125	26.001	785	26.001	768	26.001	757	26.001	760		354.969	1498.27	354.969	243.217	354.969	1753.59	354.969	215.781	354.969	179.917
									26.011	1130	26.011	780	26.011	768	26.011	758	26.011	759		353.66	1499.92	353.66	237.803	353.66	1758.95	353.66	212.103	353.66	177.716
									26.021	1131	26.021	787	26.021	772	26.021	753	26.021	756		352.354	1492.02	352.354	238.556	352.354	1749.97	352.354	216.75	352.354	173.591
									26.031	1130	26.031	783	26.031	776	26.031	754	26.031	760		351.045	1494.3	351.045	242.647	351.045	1748.6	351.045	226.314	351.045	168.36
									26.041	1136	26.041	778	26.041	777	26.041	757	26.041	763		349.734	1495.62	349.734	241.119	349.734	1747.58	349.734	214.806	349.734	168.919
									26.051	1149	26.051	778	26.051	781	26.051	756	26.051	761		348.426	1498.55	348.426	241.695	348.426	1755.05	348.426	207.376	348.426	172.236
									26.061	1140	26.061	771	26.061	781	26.061	758	26.061	761		347.117	1489.69	347.117	245.778	347.117	1752.8	347.117	208.109	347.117	172.519
									26.071	1134	26.071	776	26.071	782	26.071	758	26.071	764		345.807	1497.05	345.807	248.99	345.807	1764.69	345.807	212.927	345.807	179.697
									26.081	1131	26.081	778	26.081	780	26.081	764	26.081	769		344.498	1495.2	344.498	254.479	344.498	1755.37	344.498	214.322	344.498	181.77
									26.091	1117	26.091	778	26.091	780	26.091	767	26.091	773		343.188	1500.03	343.188	254.534	343.188	1761.6	343.188	202.023	343.188	182.746
									26.101	1117	26.101	784	26.101	774	26.101	767	26.101	780		341.877	1501.37	341.877	257.042	341.877	1757.23	341.877	198.365	341.877	181.929
									26.111	1123	26.111	780	26.111	776	26.111	769	26.111	785		340.566	1505.88	340.566	256.917	340.566	1762.57	340.566	193.883	340.566	182.22
									26.121	1122	26.121	780	26.121	772	26.121	775	26.121	781		339.256	1497.35	339.256	252.068	339.256	1758.92	339.256	190.229	339.256	184.984
									26.131	1121	26.131	785	26.131	767	26.131	772	26.131	779		337.945	1488.5	337.945	251.42	337.945	1752.6	337.945	187.558	337.945	180.042
									26.141	1111	26.141	785	26.141	765	26.141	783	26.141	779		336.635	1483.16	336.635	244.995	336.635	1744.35	336.635	190.582	336.635	177.025
									26.151	1116	26.151	794	26.151	769	26.151	789	26.151	777		335.322	1483.22	335.322	235.594	335.322	1741.4	335.322	180.414	335.322	171.399
									26.161	1120	26.161	795	26.161	767	26.161	779	26.161	776		334.012	1474.37	334.012	233.549	334.012	1728.38	334.012	173.826	334.012	166.324
									26.171	1124	26.171	790	26.171	768	26.171	775	26.171	774		332.699	1487.44	332.699	224.155	332.699	1728.26	332.699	177.669	332.699	156.851
									26.181	1143	26.181	790	26.181	771	26.181	780	26.181	771		331.387	1484.33	331.387	219.839	331.387	1719.13	331.387	184.458	331.387	155.764
									26.191	1141	26.191	790	26.191	771	26.191	782	26.191	770		330.076	1489.78	330.076	216.045	330.076	1712.83	330.076	180.979	330.076	154.264
									26.201	1132	26.201	789	26.201	768	26.201	781	26.201	766		328.764	1496.81	328.764	210.852	328.764	1703.53	328.764	175.055	328.764	154.968
									26.211	1135	26.211	791	26.211	770	26.211	779	26.211	775		327.449	1503.22	327.449	213.882	327.449	1700.42	327.449	176.791	327.449	149.898
									26.221	1141	26.221	794	26.221	770	26.221	780	26.221	783		326.137	1509.62	326.137	203.801	326.137	1694.12	326.137	179.666	326.137	147.856
									26.231	1141	26.231	798	26.231	772	26.231	774	26.231	783		324.824	1519.51	324.824	198.444	324.824	1683.78	324.824	170.494	324.824	146.634
									26.241	1137	26.241	798	26.241	767	26.241	772	26.241	783		323.51	1522.11	323.51	195.186	323.51	1680.48	323.51	175.972	323.51	151.32
									26.251	1138	26.251	790	26.251	769	26.251	776	26.251	785		322.197	1515.82	322.197	185.638	322.197	1674.02	322.197	181.117	322.197	157.102
									26.261	1136	26.261	789	26.261	772	26.261	779	26.261	788		320.883	1495.9	320.883	179.94	320.883	1668.79	320.883	170.27	320.883	158.086
									26.271	1126	26.271	796	26.271	770	26.271	774	26.271	787		319.568	1499.44	319.568	175.812	319.568	1670.26	319.568	167.606	319.568	152.067
									26.281	1127	26.281	790	26.281	767	26.281	775	26.281	783		318.254	1483.65	318.254	169.237	318.254	1666.79	318.254	170.308	318.254	145.636
									26.291	1127	26.291	795	26.291	768	26.291	784	26.291	784		316.939	1466.27	316.939	164.933	316.939	1660.34	316.939	163.421	316.939	143.871
									26.301	1120	26.301	794	26.301	767	26.301	779	26.301	777		315.625	1461.89	315.625	155.216	315.625	1650.02	315.625	158.646	315.625	140.6
									26.311	1119	26.311	789	26.311	767	26.311	777	26.311	774		314.311	1439.77	314.311	153.191	314.311	1644.27	314.311	157.52	314.311	141.992
									26.321	1120	26.321	783	26.321	761	26.321	774	26.321	777		312.994	1435.39	312.994	151.863	312.994	1641.17	312.994	148.752	312.994	142.284
									26.331	1124	26.331	778	26.331	763	26.331	775	26.331	775		311.68	1424.05	311.68	147.22	311.68	1641.05	311.68	143.22	311.68	135.446
									26.341	1132	26.341	781	26.341	763	26.341	775	26.341	778		310.363	1421.9	310.363	147.815	310.363	1640.06	310.363	129.248	310.363	126.006
									26.351	1123	26.351	779	26.351	761	26.351	774	26.351	774		309.047	1426.4	309.047	144.053	309.047	1639.06	309.047	130.226	309.047	123.016
									26.361	1127	26.361	777	26.361	756	26.361	774	26.361	777		307.732	1416.33	307.732	138.368	307.732	1633.32	307.732	132.985	307.732	118.386
									26.371	1134	26.371	776	26.371	763	26.371	778	26.371	782		306.414	1421.14	306.414	131.466	306.414	1629.69	306.414	125.526	306.414	120.604
									26.381	1140	26.381	776	26.381	760	26.381	771	26.381	781		305.098	1425.96	305.098	125.607	305.098	1627.47	305.098	125.861	305.098	120.214
									26.391	1143	26.391	774	26.391	761	26.391	773	26.391	783		303.781	1420.01	303.781	124.108	303.781	1630.35	303.781	126.516	303.781	114.628
									26.401	1138	26.401	773	26.401	755	26.401	784	26.401	780		302.465	1431.79	302.465	127.663	302.465	1627.26	302.465	114.359	302.465	105.754
									26.411	1144	26.411	773	26.411	757	26.411	789	26.411	775		301.146	1416.99	301.146	125.294	301.146	1627.68	301.146	111.95	301.146	103.309
									26.421	1136	26.421	774	26.421	755	26.421	783	26.421	784		299.83	1427.49	299.83	123.103	299.83	1617.38	299.83	109.038	299.83	99.9147
									26.431	1129	26.431	777	26.431	753	26.431	787	26.431	777		298.512	1427.24	298.512	120.214	298.512	1617.44	298.512	114.888	298.512	97.3439
									26.441	1130	26.441	787	26.441	748	26.441	790	26.441	775		297.193	1424.46	297.193	128.473	297.193	1610.83	297.193	111.498	297.193	96.2797
									26.451	1123	26.451	784	26.451	751	26.451	786	26.451	773		295.875	1422.31	295.875	127.679	295.875	1611.95	295.875	111.346	295.875	99.7331
									26.461	1110	26.461	787	26.461	744	26.461	781	26.461	769		294.557	1425.53	294.557	126.193	294.557	1610.79	294.557	102.136	294.557	95.6562
									26.471	1106	26.471	784	26.471	744	26.471	781	26.471	768		293.238	1430.65	293.238	126.788	293.238	1611.91	293.238	92.1172	293.238	88.4352
									26.481	1117	26.481	783	26.481	741	26.481	779	26.481	769		291.92	1429.45	291.92	132.077	291.92	1614.43	291.92	86.7896	291.92	90.248
									26.491	1127	26.491	782	26.491	748	26.491	774	26.491	772		290.6	1428.25	290.6	127.621	290.6	1615.38	290.6	85.6913	290.6	87.6885
									26.501	1129	26.501	781	26.501	746	26.501	771	26.501	771		289.281	1439.69	289.281	122.825	289.281	1612.99	289.281	95.4327	289.281	81.1547
									26.511	1138	26.511	780	26.511	751	26.511	773	26.511	770		287.961	1428.07	287.961	122.728	287.961	1611.84	287.961	96.9119	287.961	77.4994
									26.521	1135	26.521	778	26.521	754	26.521	766	26.521	771		286.641	1419.93	286.641	122.281	286.641	1601.03	286.641	93.3706	286.641	77.9889
									26.531	1136	26.531	771	26.531	753	26.531	767	26.531	779		285.32	1427.57	285.32	119.045	285.32	1600.75	285.32	89.1328	285.32	77.4281
									26.541	1146	26.541	770	26.541	751	26.541	771	26.541	782		284	1423.54	284	118.079	284	1594.33	284	82.9602	284	73.5891
									26.551	1150	26.551	772	26.551	762	26.551	767	26.551	788		282.68	1414.46	282.68	119.029	282.68	1597.38	282.68	89.4264	282.68	77.5318
									26.561	1142	26.561	770	26.561	764	26.561	770	26.561	787		281.359	1403.16	281.359	114.239	281.359	1592.01	281.359	91.3649	281.359	73.8354
									26.571	1125	26.571	778	26.571	768	26.571	773	26.571	784		280.037	1398.5	280.037	102.493	280.037	1587.35	280.037	90.3856	280.037	72.0489
									26.581	1120	26.581	778	26.581	768	26.581	772	26.581	778		278.717	1391	278.717	98.051	278.717	1588.82	278.717	88.4426	278.717	76.2714
									26.591	1108	26.591	778	26.591	765	26.591	775	26.591	782		277.395	1378.46	277.395	100.214	277.395	1579.61	277.395	84.471	277.395	75.1677
									26.601	1098	26.601	784	26.601	759	26.601	773	26.601	774		276.074	1379.79	276.074	101.331	276.074	1578.98	276.074	78.8455	276.074	77.4772
									26.611	1110	26.611	788	26.611	756	26.611	775	26.611	776		274.752	1389.63	274.752	98.109	274.752	1578.71	274.752	74.0336	274.752	78.4171
									26.621	1116	26.621	789	26.621	759	26.621	768	26.621	769		273.43	1382.13	273.43	95.0564	273.43	1574.06	273.43	70.5259	273.43	79.6302
									26.631	1103	26.631	789	26.631	755	26.631	769	26.631	762		272.107	1378.43	272.107	94.6144	272.107	1573.43	272.107	71.8577	272.107	78.6655
									26.641	1103	26.641	789	26.641	746	26.641	765	26.641	761		270.783	1372.2	270.783	91.2251	270.783	1565.97	270.783	73.8434	270.783	72.784
									26.651	1108	26.651	791	26.651	743	26.651	760	26.651	759		269.461	1362.83	269.461	94.5999	269.461	1562.55	269.461	77.77	269.461	75.0942
									26.661	1111	26.661	789	26.661	739	26.661	762	26.661	758		268.139	1352.21	268.139	97.8018	268.139	1555.97	268.139	76.6854	268.139	70.4524
									26.67	1111	26.671	791	26.671	735	26.671	754	26.671	761		266.814	1351.34	266.814	98.2274	266.814	1545.2	266.814	75.1308	266.814	67.3067
									26.68	1117	26.681	796	26.681	740	26.681	751	26.681	765		265.49	1351.73	265.49	94.837	265.49	1547.73	265.49	68.3997	265.49	66.3426
									26.69	1116	26.691	789	26.691	744	26.691	751	26.691	766		264.166	1342.68	264.166	98.7235	264.166	1542.92	264.166	63.9304	264.166	63.0625
									26.7	1097	26.701	783	26.701	744	26.701	747	26.701	764		262.844	1328.59	262.844	98.8032	262.844	1550.16	262.844	63.6534	262.844	63.3186
									26.71	1101	26.711	782	26.711	747	26.711	744	26.711	768		261.518	1316.71	261.518	95.5869	261.518	1547.79	261.518	74.1935	261.518	62.078
									26.72	1114	26.721	787	26.721	751	26.721	747	26.721	774		260.193	1307.99	260.193	88.0452	260.193	1543.84	260.193	70.3693	260.193	61.9327
									26.73	1122	26.731	788	26.731	755	26.731	748	26.731	773		258.869	1310.27	258.869	91.0736	258.869	1548.8	258.869	63.6496	258.869	60.5596
									26.74	1114	26.741	790	26.741	758	26.741	756	26.741	780		257.545	1309.1	257.545	91.8406	257.545	1545.22	257.545	68.2153	257.545	54.1562
									26.75	1118	26.751	787	26.751	756	26.751	743	26.751	783		256.219	1313.27	256.219	87.935	256.219	1546.17	256.219	62.6322	256.219	60.682
									26.76	1108	26.761	782	26.761	757	26.761	747	26.761	784		254.893	1301.1	254.893	81.6093	254.893	1545.2	254.893	61.2504	254.893	55.9143
									26.77	1108	26.77	779	26.771	753	26.771	748	26.771	780		253.568	1290.81	253.568	79.7868	253.568	1544.59	253.568	66.3026	253.568	54.8171
									26.78	1111	26.78	779	26.781	747	26.781	743	26.781	782		252.242	1293.41	252.242	72.5881	252.242	1547.98	252.242	64.2698	252.242	54.1301
									26.79	1115	26.79	782	26.79	750	26.791	749	26.791	771		250.916	1295.06	250.916	71.9755	250.916	1539.85	250.916	57.4019	250.916	43.6482
									26.8	1104	26.8	780	26.8	748	26.801	751	26.801	773		249.59	1285.1	249.59	69.4611	249.59	1541.67	249.59	44.2492	249.59	44.3137
									26.81	1085	26.81	771	26.81	743	26.811	745	26.811	773		248.262	1281.74	248.262	76.2956	248.262	1537.74	248.262	33.2039	248.262	49.8754
									26.82	1076	26.82	773	26.82	736	26.82	747	26.821	778		246.936	1263.3	246.936	76.0294	246.936	1531.35	246.936	36.0067	246.936	43.752
									26.83	1090	26.83	771	26.83	733	26.83	742	26.831	767		245.609	1252.1	245.609	65.5579	245.609	1533.35	245.609	27.5325	245.609	50
									26.84	1085	26.84	771	26.84	734	26.84	747	26.84	764		244.281	1245.9	244.281	61.1461	244.281	1534.3	244.281	29.3737	244.281	45.1382
									26.85	1089	26.85	779	26.85	735	26.85	745	26.85	765		242.953	1251.96	242.953	60.0243	242.953	1536.83	242.953	32.0242	242.953	53.0523
									26.86	1089	26.86	776	26.86	742	26.86	744	26.86	764		241.625	1248.92	241.625	60.9718	241.625	1532.55	241.625	34.4969	241.625	49.4194
									26.87	1088	26.87	778	26.87	746	26.87	751	26.87	762		240.297	1241.47	240.297	59.3234	240.297	1525.31	240.297	33.7637	240.297	49.3176
									26.88	1090	26.88	771	26.88	738	26.88	751	26.88	772		238.969	1235.59	238.969	54.9131	238.969	1521.38	238.969	39.1415	238.969	55.3286
									26.89	1101	26.89	772	26.89	743	26.89	752	26.89	774		237.641	1230.37	237.641	53.9606	237.641	1520.24	237.641	42.2704	237.641	52.369
									26.9	1117	26.9	776	26.9	744	26.9	755	26.9	769		236.312	1225.77	236.312	49.0333	236.312	1516.14	236.312	48.9408	236.312	45.6089
									26.91	1115	26.91	774	26.91	746	26.91	759	26.91	768		234.982	1221.8	234.982	44.4525	234.982	1516.74	234.982	50.9409	234.982	51.3456
									26.92	1109	26.92	770	26.92	747	26.92	755	26.92	780		233.654	1220.02	233.654	49.8919	233.654	1508.46	233.654	46.3557	233.654	52.0545
									26.93	1108	26.93	770	26.93	747	26.93	756	26.93	783		232.324	1208.84	232.324	44.9763	232.324	1506.97	232.324	46.592	232.324	50.8707
									26.94	1111	26.94	761	26.94	739	26.94	758	26.94	781		230.994	1207.98	230.994	47.481	230.994	1499.4	230.994	38.9638	230.994	46.2906
									26.95	1108	26.95	765	26.95	736	26.95	758	26.95	783		229.664	1216.54	229.664	40.4906	229.664	1495.66	229.664	34.3712	229.664	47.0083
									26.96	1117	26.96	764	26.96	741	26.96	758	26.96	781		228.334	1218.19	228.334	38.5024	228.334	1492.09	228.334	32.6841	228.334	43.3856
									26.97	1110	26.97	768	26.97	747	26.97	752	26.97	776		227.004	1207.95	227.004	39.279	227.004	1490.26	227.004	30.8295	227.004	42.3344
									26.98	1106	26.98	770	26.98	744	26.98	756	26.98	773		225.674	1216.82	225.674	36.6054	225.674	1482	225.674	31.7088	225.674	37.2188
									26.99	1103	26.99	764	26.99	744	26.99	750	26.99	778		224.342	1217.86	224.342	35.8306	224.342	1482.6	224.342	39.4907	224.342	34.546
									27	1111	27	758	27	745	27	747	27	771		223.012	1217.04	223.012	36.262	223.012	1477.64	223.012	39.243	223.012	30.9224
									27.01	1111	27.01	759	27.01	744	27.01	749	27.01	757		221.68	1224.96	221.68	31.6901	221.68	1477.21	221.68	48.154	221.68	27.164
									27.02	1123	27.02	765	27.02	743	27.02	753	27.02	752		220.348	1233.2	220.348	34.715	220.348	1472.42	220.348	50	220.348	29.5054
									27.03	1124	27.03	768	27.03	751	27.03	755	27.03	751		219.018	1237.04	219.018	30.8382	219.018	1474.07	219.018	59.5677	219.018	30.2193
									27.04	1121	27.04	768	27.04	748	27.04	750	27.04	751		217.686	1231.18	217.686	36.7865	217.686	1479.72	217.686	63.024	217.686	36.3494
									27.05	1117	27.05	766	27.05	744	27.05	748	27.05	751		216.352	1222.21	216.352	34.4601	216.352	1479.99	216.352	66.6536	216.352	41.8056
									27.06	1122	27.06	770	27.06	742	27.06	749	27.06	757		215.02	1231.06	215.02	36.0949	215.02	1483.2	215.02	63.3823	215.02	46.8468
									27.07	1120	27.07	774	27.07	742	27.07	742	27.07	756		213.688	1227.4	213.688	39.11	213.688	1485.72	213.688	55.9474	213.688	46.2126
									27.08	1119	27.08	779	27.08	742	27.08	745	27.08	753		212.354	1231.57	212.354	40.0585	212.354	1490.31	212.354	40.3375	212.354	45.9843
									27.09	1115	27.09	783	27.09	741	27.09	747	27.09	749		211.021	1238.24	211.021	41.8651	211.021	1489.18	211.021	36.747	211.021	49.2692
									27.1	1116	27.1	786	27.1	745	27.1	749	27.1	759		209.688	1236.14	209.688	46.2535	209.688	1498.29	209.688	33.6401	209.688	53.6351
									27.11	1108	27.11	783	27.11	747	27.11	746	27.11	761		208.354	1229.68	208.354	50.3008	208.354	1498.03	208.354	29.0962	208.354	55.9711
									27.12	1112	27.12	784	27.12	745	27.12	743	27.12	760		207.02	1220.08	207.02	51.7676	207.02	1499.85	207.02	30.1603	207.02	55.064
									27.13	1121	27.13	780	27.13	748	27.13	747	27.13	759		205.686	1224.23	205.686	54.6018	205.686	1498.37	205.686	27.0516	205.686	54.0163
									27.14	1117	27.14	777	27.14	748	27.14	744	27.14	759		204.352	1225.9	204.352	56.7526	204.352	1502.97	204.352	36.5952	204.352	58.781
									27.15	1115	27.15	776	27.15	748	27.15	749	27.15	754		203.018	1215.06	203.018	56.8351	203.018	1503.91	203.018	45.3411	203.018	54.3545
									27.16	1118	27.16	777	27.16	740	27.16	748	27.16	753		201.682	1209.86	201.682	57.9501	201.682	1503.48	201.682	54.8959	201.682	59.9364
									27.17	1122	27.17	771	27.17	741	27.17	748	27.17	754		200.346	1208.71	200.346	63.0194	200.346	1501.65	200.346	56.4559	200.346	61.0609
									27.18	1116	27.18	768	27.18	749	27.18	748	27.18	760		199.012	1216.29	199.012	64.0071	199.012	1506.58	199.012	64.0777	199.012	58.6681
									27.19	1115	27.19	770	27.19	753	27.19	747	27.19	756
									27.2	1113	27.2	766	27.2	752	27.2	750	27.2	757
									27.21	1094	27.21	774	27.21	753	27.21	752	27.21	755
									27.22	1095	27.22	774	27.22	748	27.22	748	27.22	751
									27.23	1101	27.23	790	27.23	754	27.23	755	27.23	756
									27.24	1105	27.24	791	27.24	751	27.24	746	27.24	755
									27.25	1108	27.25	790	27.25	758	27.25	749	27.25	749
									27.26	1099	27.26	794	27.26	754	27.26	749	27.26	749
									27.27	1099	27.27	799	27.27	755	27.27	750	27.27	749
									27.28	1097	27.28	793	27.28	746	27.28	751	27.28	752
									27.29	1103	27.29	798	27.29	748	27.29	747	27.29	753
									27.3	1117	27.3	790	27.3	751	27.3	746	27.3	761
									27.31	1118	27.31	794	27.31	748	27.31	752	27.31	768
									27.32	1116	27.32	784	27.32	743	27.32	754	27.32	771
									27.33	1110	27.33	775	27.33	744	27.33	760	27.33	774
									27.34	1103	27.34	774	27.34	749	27.34	759	27.34	784
									27.35	1108	27.35	773	27.35	758	27.35	761	27.35	787
									27.36	1106	27.36	770	27.36	750	27.36	766	27.36	786
									27.37	1112	27.37	772	27.37	753	27.37	765	27.37	784
									27.38	1111	27.38	774	27.38	748	27.38	766	27.38	787
									27.39	1111	27.39	779	27.39	745	27.39	758	27.39	787
									27.4	1112	27.4	777	27.4	750	27.4	755	27.4	781
									27.41	1114	27.41	778	27.41	751	27.41	750	27.41	773
									27.42	1123	27.42	782	27.42	753	27.42	745	27.42	767
									27.43	1127	27.43	778	27.43	749	27.43	743	27.43	761
									27.44	1139	27.44	789	27.44	743	27.44	741	27.44	756
									27.45	1146	27.45	791	27.45	741	27.45	735	27.45	756
									27.46	1155	27.46	794	27.46	738	27.46	732	27.46	762
									27.47	1149	27.47	786	27.47	737	27.47	730	27.47	757
									27.48	1150	27.48	781	27.48	741	27.48	736	27.48	750
									27.49	1141	27.49	776	27.49	737	27.49	738	27.49	759
									27.5	1137	27.5	774	27.5	732	27.5	738	27.5	764
									27.51	1137	27.51	774	27.51	736	27.51	746	27.51	767
									27.519	1137	27.52	783	27.52	734	27.52	752	27.52	774
									27.529	1126	27.53	777	27.53	737	27.53	747	27.53	774
									27.539	1124	27.54	772	27.54	740	27.54	744	27.54	773
									27.549	1111	27.55	775	27.55	743	27.55	745	27.55	765
									27.559	1117	27.56	780	27.56	743	27.56	752	27.56	764
									27.569	1117	27.57	782	27.57	736	27.57	750	27.57	765
									27.579	1121	27.58	786	27.58	741	27.58	755	27.58	758
									27.589	1120	27.59	787	27.59	737	27.59	753	27.59	760
									27.599	1118	27.6	786	27.6	727	27.6	747	27.6	759
									27.609	1117	27.61	782	27.61	731	27.61	746	27.61	757
									27.619	1114	27.619	777	27.62	725	27.62	749	27.62	762
									27.629	1113	27.629	781	27.63	724	27.63	757	27.63	767
									27.639	1110	27.639	776	27.639	723	27.64	757	27.64	769
									27.649	1116	27.649	775	27.649	727	27.65	750	27.65	777
									27.659	1116	27.659	778	27.659	728	27.66	755	27.66	775
									27.669	1107	27.669	777	27.669	724	27.669	745	27.67	773
									27.679	1113	27.679	774	27.679	736	27.679	739	27.68	770
									27.689	1110	27.689	775	27.689	742	27.689	741	27.689	776
									27.699	1106	27.699	774	27.699	739	27.699	742	27.699	771
									27.709	1115	27.709	771	27.709	745	27.709	740	27.709	769
									27.719	1116	27.719	773	27.719	747	27.719	742	27.719	765
									27.729	1122	27.729	781	27.729	749	27.729	750	27.729	770
									27.739	1117	27.739	781	27.739	751	27.739	751	27.739	773
									27.749	1115	27.749	779	27.749	756	27.749	748	27.749	775
									27.759	1126	27.759	782	27.759	756	27.759	749	27.759	773
									27.769	1120	27.769	786	27.769	750	27.769	750	27.769	767
									27.779	1125	27.779	788	27.779	753	27.779	749	27.779	763
									27.789	1126	27.789	789	27.789	755	27.789	741	27.789	764
									27.799	1120	27.799	793	27.799	751	27.799	744	27.799	764
									27.809	1117	27.809	792	27.809	753	27.809	736	27.809	764
									27.819	1112	27.819	782	27.819	754	27.819	732	27.819	757
									27.829	1111	27.829	783	27.829	751	27.829	736	27.829	752
									27.839	1111	27.839	778	27.839	744	27.839	735	27.839	755
									27.849	1113	27.849	778	27.849	745	27.849	732	27.849	755
									27.859	1122	27.859	779	27.859	746	27.859	737	27.859	753
									27.869	1117	27.869	774	27.869	741	27.869	739	27.869	751
									27.879	1118	27.879	774	27.879	743	27.879	745	27.879	750
									27.889	1122	27.889	775	27.889	745	27.889	743	27.889	749
									27.899	1126	27.899	773	27.899	741	27.899	742	27.899	751
									27.909	1130	27.909	777	27.909	738	27.909	739	27.909	755
									27.919	1127	27.919	767	27.919	733	27.919	735	27.919	749
									27.929	1120	27.929	770	27.929	740	27.929	741	27.929	752
									27.939	1110	27.939	769	27.939	738	27.939	745	27.939	757
									27.949	1095	27.949	761	27.949	737	27.949	744	27.949	765
									27.959	1100	27.959	760	27.959	741	27.959	749	27.959	768
									27.969	1102	27.969	754	27.969	738	27.969	755	27.969	769
									27.979	1094	27.979	752	27.979	739	27.979	756	27.979	771
									27.989	1088	27.989	751	27.989	741	27.989	759	27.989	779
									27.999	1078	27.999	754	27.999	740	27.999	762	27.999	777
									28.009	1079	28.009	765	28.009	742	28.009	760	28.009	784
									28.019	1088	28.019	767	28.019	741	28.019	761	28.019	785
									28.029	1102	28.029	765	28.029	738	28.029	755	28.029	779
									28.039	1109	28.039	771	28.039	732	28.039	751	28.039	777
									28.049	1106	28.049	772	28.049	729	28.049	743	28.049	781
									28.059	1106	28.059	778	28.059	722	28.059	735	28.059	788
									28.069	1110	28.069	781	28.069	723	28.069	730	28.069	790
									28.079	1109	28.079	782	28.079	719	28.079	735	28.079	776
									28.089	1117	28.089	775	28.089	722	28.089	734	28.089	773
									28.099	1108	28.099	771	28.099	724	28.099	734	28.099	769
									28.109	1104	28.109	774	28.109	721	28.109	730	28.109	762
									28.119	1096	28.119	773	28.119	729	28.119	733	28.119	767
									28.129	1097	28.129	778	28.129	733	28.129	736	28.129	764
									28.139	1097	28.139	781	28.139	735	28.139	745	28.139	762
									28.149	1100	28.149	774	28.149	741	28.149	749	28.149	753
									28.159	1100	28.159	774	28.159	736	28.159	755	28.159	749
									28.169	1109	28.169	777	28.169	741	28.169	751	28.169	757
									28.179	1111	28.179	779	28.179	741	28.179	744	28.179	759
									28.189	1120	28.189	779	28.189	744	28.189	742	28.189	765
									28.199	1118	28.199	775	28.199	747	28.199	746	28.199	770
									28.209	1116	28.209	778	28.209	744	28.209	746	28.209	769
									28.219	1115	28.219	775	28.219	747	28.219	744	28.219	771
									28.229	1119	28.229	779	28.229	741	28.229	739	28.229	775
									28.239	1116	28.239	785	28.239	744	28.239	737	28.239	772
									28.249	1128	28.249	785	28.249	748	28.249	739	28.249	774
									28.259	1126	28.259	777	28.259	745	28.259	732	28.259	771
									28.269	1122	28.269	777	28.269	748	28.269	738	28.269	770
									28.279	1121	28.279	777	28.279	742	28.279	740	28.279	766
									28.289	1122	28.289	780	28.289	743	28.289	733	28.289	765
									28.299	1124	28.299	775	28.299	742	28.299	746	28.299	767
									28.309	1133	28.309	771	28.309	745	28.309	744	28.309	768
									28.319	1131	28.319	770	28.319	752	28.319	743	28.319	765
									28.329	1123	28.329	766	28.329	745	28.329	741	28.329	766
									28.339	1117	28.339	768	28.339	745	28.339	734	28.339	766
									28.349	1114	28.349	770	28.349	748	28.349	741	28.349	770
									28.359	1125	28.359	771	28.359	742	28.359	743	28.359	771
									28.369	1122	28.369	768	28.369	748	28.369	742	28.369	772
									28.378	1122	28.379	767	28.379	746	28.379	750	28.379	772
									28.388	1119	28.389	773	28.389	747	28.389	743	28.389	769
									28.398	1104	28.399	773	28.399	746	28.399	744	28.399	770
									28.408	1102	28.409	768	28.409	747	28.409	747	28.409	770
									28.418	1108	28.419	771	28.419	749	28.419	748	28.419	776
									28.428	1100	28.429	771	28.429	745	28.429	749	28.429	774
									28.438	1102	28.439	770	28.439	741	28.439	747	28.439	770
									28.448	1096	28.449	775	28.449	745	28.449	743	28.449	769
									28.458	1106	28.459	775	28.459	744	28.459	748	28.459	767
									28.468	1110	28.469	777	28.469	738	28.469	739	28.469	763
									28.478	1109	28.478	775	28.479	737	28.479	736	28.479	761
									28.488	1116	28.488	777	28.489	739	28.489	734	28.489	758
									28.498	1113	28.498	776	28.498	737	28.499	732	28.499	757
									28.508	1108	28.508	779	28.508	741	28.509	722	28.509	757
									28.518	1094	28.518	772	28.518	743	28.519	728	28.519	765
									28.528	1087	28.528	773	28.528	748	28.528	726	28.529	771
									28.538	1083	28.538	767	28.538	746	28.538	726	28.539	772
									28.548	1084	28.548	765	28.548	745	28.548	723	28.548	777
									28.558	1085	28.558	766	28.558	749	28.558	726	28.558	778
									28.568	1084	28.568	769	28.568	751	28.568	729	28.568	784
									28.578	1085	28.578	769	28.578	750	28.578	737	28.578	787
									28.588	1086	28.588	772	28.588	749	28.588	738	28.588	786
									28.598	1080	28.598	768	28.598	750	28.598	743	28.598	784
									28.608	1100	28.608	770	28.608	747	28.608	742	28.608	781
									28.618	1104	28.618	773	28.618	742	28.618	739	28.618	774
									28.628	1109	28.628	772	28.628	744	28.628	739	28.628	775
									28.638	1099	28.638	781	28.638	739	28.638	745	28.638	770
									28.648	1092	28.648	779	28.648	741	28.648	745	28.648	770
									28.658	1088	28.658	777	28.658	739	28.658	745	28.658	763
									28.668	1084	28.668	774	28.668	739	28.668	740	28.668	761
									28.678	1084	28.678	776	28.678	741	28.678	741	28.678	756
									28.688	1093	28.688	776	28.688	735	28.688	746	28.688	758
									28.698	1095	28.698	777	28.698	741	28.698	748	28.698	760
									28.708	1084	28.708	783	28.708	745	28.708	751	28.708	762
									28.718	1085	28.718	779	28.718	745	28.718	751	28.718	762
									28.728	1092	28.728	776	28.728	745	28.728	747	28.728	769
									28.738	1100	28.738	773	28.738	738	28.738	747	28.738	772
									28.748	1100	28.748	768	28.748	753	28.748	746	28.748	779
									28.758	1097	28.758	774	28.758	752	28.758	744	28.758	782
									28.768	1106	28.768	773	28.768	751	28.768	747	28.768	786
									28.778	1100	28.778	774	28.778	756	28.778	745	28.778	784
									28.788	1097	28.788	769	28.788	753	28.788	747	28.788	771
									28.798	1103	28.798	755	28.798	750	28.798	745	28.798	774
									28.808	1099	28.808	762	28.808	747	28.808	743	28.808	769
									28.818	1092	28.818	757	28.818	748	28.818	740	28.818	761
									28.828	1087	28.828	759	28.828	755	28.828	738	28.828	756
									28.838	1094	28.838	762	28.838	742	28.838	731	28.838	753
									28.848	1101	28.848	759	28.848	740	28.848	731	28.848	745
									28.858	1098	28.858	758	28.858	741	28.858	720	28.858	744
									28.868	1107	28.868	756	28.868	740	28.868	719	28.868	740
									28.878	1100	28.878	768	28.878	741	28.878	714	28.878	742
									28.888	1098	28.888	776	28.888	747	28.888	716	28.888	744
									28.898	1090	28.898	782	28.898	751	28.898	716	28.898	750
									28.908	1095	28.908	782	28.908	753	28.908	713	28.908	753
									28.918	1100	28.918	780	28.918	752	28.918	713	28.918	757
									28.928	1093	28.928	781	28.928	749	28.928	718	28.928	756
									28.938	1092	28.938	780	28.938	749	28.938	726	28.938	767
									28.948	1097	28.948	786	28.948	744	28.948	738	28.948	769
									28.958	1087	28.958	788	28.958	748	28.958	738	28.958	772
									28.968	1102	28.968	779	28.968	744	28.968	733	28.968	776
									28.978	1117	28.978	774	28.978	741	28.978	733	28.978	770
									28.988	1122	28.988	767	28.988	737	28.988	735	28.988	765
									28.998	1124	28.998	773	28.998	735	28.998	740	28.998	761
									29.008	1119	29.008	782	29.008	733	29.008	742	29.008	760
									29.018	1122	29.018	784	29.018	737	29.018	747	29.018	759
									29.028	1121	29.028	789	29.028	742	29.028	742	29.028	753
									29.038	1115	29.038	784	29.038	739	29.038	737	29.038	752
									29.048	1118	29.048	780	29.048	730	29.048	738	29.048	757
									29.058	1113	29.058	783	29.058	733	29.058	737	29.058	761
									29.068	1100	29.068	789	29.068	732	29.068	738	29.068	770
									29.078	1091	29.078	791	29.078	736	29.078	740	29.078	770
									29.088	1090	29.088	788	29.088	735	29.088	736	29.088	776
									29.098	1092	29.098	777	29.098	744	29.098	733	29.098	773
									29.108	1094	29.108	774	29.108	744	29.108	733	29.108	773
									29.118	1092	29.118	774	29.118	741	29.118	730	29.118	773
									29.128	1098	29.128	773	29.128	746	29.128	726	29.128	774
									29.138	1103	29.138	779	29.138	747	29.138	728	29.138	771
									29.148	1100	29.148	780	29.148	745	29.148	730	29.148	765
									29.158	1108	29.158	778	29.158	753	29.158	733	29.158	763
									29.168	1121	29.168	775	29.168	756	29.168	730	29.168	762
									29.178	1125	29.178	776	29.178	761	29.178	733	29.178	761
									29.188	1126	29.188	782	29.188	753	29.188	734	29.188	768
									29.198	1125	29.198	785	29.198	753	29.198	734	29.198	771
									29.208	1132	29.208	780	29.208	752	29.208	736	29.208	773
									29.218	1121	29.218	783	29.218	753	29.218	741	29.218	772
									29.228	1118	29.228	780	29.228	757	29.228	738	29.228	772
									29.237	1123	29.238	778	29.238	759	29.238	739	29.238	774
									29.247	1123	29.248	782	29.248	751	29.248	735	29.248	775
									29.257	1122	29.258	784	29.258	750	29.258	738	29.258	775
									29.267	1108	29.268	786	29.268	751	29.268	738	29.268	770
									29.277	1114	29.278	786	29.278	753	29.278	739	29.278	772
									29.287	1115	29.288	781	29.288	748	29.288	742	29.288	771
									29.297	1113	29.298	776	29.298	748	29.298	742	29.298	772
									29.307	1110	29.308	776	29.308	743	29.308	743	29.308	775
									29.317	1117	29.318	778	29.318	739	29.318	746	29.318	776
									29.327	1108	29.328	777	29.328	738	29.328	744	29.328	772
									29.337	1107	29.337	774	29.338	734	29.338	750	29.338	769
									29.347	1100	29.347	775	29.348	731	29.348	751	29.348	773
									29.357	1100	29.357	772	29.357	729	29.358	748	29.358	776
									29.367	1094	29.367	765	29.367	725	29.368	746	29.368	763
									29.377	1085	29.377	770	29.377	731	29.378	742	29.378	759
									29.387	1076	29.387	773	29.387	732	29.387	744	29.388	754
									29.397	1079	29.397	773	29.397	734	29.397	740	29.398	757
									29.407	1072	29.407	771	29.407	735	29.407	739	29.407	757
									29.417	1075	29.417	771	29.417	733	29.417	746	29.417	760
									29.427	1078	29.427	766	29.427	740	29.427	745	29.427	764
									29.437	1076	29.437	761	29.437	744	29.437	742	29.437	757
									29.447	1081	29.447	765	29.447	744	29.447	744	29.447	756
									29.457	1082	29.457	773	29.457	751	29.457	755	29.457	765
									29.467	1096	29.467	769	29.467	750	29.467	756	29.467	768
									29.477	1106	29.477	772	29.477	748	29.477	757	29.477	770
									29.487	1107	29.487	773	29.487	757	29.487	761	29.487	765
									29.497	1117	29.497	773	29.497	759	29.497	758	29.497	765
									29.507	1111	29.507	778	29.507	762	29.507	755	29.507	766
									29.517	1104	29.517	784	29.517	757	29.517	756	29.517	760
									29.527	1116	29.527	784	29.527	759	29.527	760	29.527	765
									29.537	1112	29.537	780	29.537	760	29.537	759	29.537	764
									29.547	1106	29.547	778	29.547	754	29.547	752	29.547	764
									29.557	1099	29.557	780	29.557	753	29.557	747	29.557	764
									29.567	1095	29.567	776	29.567	748	29.567	743	29.567	765
									29.577	1094	29.577	776	29.577	735	29.577	739	29.577	770
									29.587	1091	29.587	782	29.587	734	29.587	745	29.587	764
									29.597	1099	29.597	780	29.597	734	29.597	742	29.597	762
									29.607	1096	29.607	779	29.607	735	29.607	741	29.607	766
									29.617	1094	29.617	782	29.617	730	29.617	742	29.617	771
									29.627	1100	29.627	783	29.627	726	29.627	744	29.627	769
									29.637	1100	29.637	787	29.637	733	29.637	742	29.637	774
									29.647	1091	29.647	786	29.647	731	29.647	748	29.647	774
									29.657	1093	29.657	794	29.657	738	29.657	746	29.657	769
									29.667	1099	29.667	793	29.667	738	29.667	748	29.667	768
									29.677	1093	29.677	789	29.677	737	29.677	745	29.677	775
									29.687	1091	29.687	788	29.687	733	29.687	741	29.687	777
									29.697	1098	29.697	794	29.697	736	29.697	743	29.697	774
									29.707	1099	29.707	791	29.707	735	29.707	740	29.707	769
									29.717	1100	29.717	792	29.717	737	29.717	738	29.717	770
									29.727	1105	29.727	787	29.727	734	29.727	736	29.727	764
									29.737	1118	29.737	788	29.737	734	29.737	733	29.737	769
									29.747	1118	29.747	779	29.747	739	29.747	733	29.747	777
									29.757	1113	29.757	783	29.757	745	29.757	739	29.757	771
									29.767	1117	29.767	783	29.767	749	29.767	742	29.767	769
									29.777	1111	29.777	784	29.777	753	29.777	749	29.777	764
									29.787	1108	29.787	778	29.787	753	29.787	748	29.787	760
									29.797	1105	29.797	777	29.797	761	29.797	750	29.797	767
									29.807	1104	29.807	777	29.807	767	29.807	756	29.807	769
									29.817	1102	29.817	780	29.817	767	29.817	759	29.817	765
									29.827	1096	29.827	783	29.827	769	29.827	765	29.827	768
									29.837	1097	29.837	792	29.837	767	29.837	770	29.837	766
									29.847	1113	29.847	795	29.847	768	29.847	770	29.847	771
									29.857	1112	29.857	795	29.857	768	29.857	768	29.857	773
									29.867	1115	29.867	795	29.867	762	29.867	761	29.867	776
									29.877	1123	29.877	794	29.877	765	29.877	759	29.877	777
									29.887	1124	29.887	800	29.887	757	29.887	760	29.887	771
									29.897	1124	29.897	804	29.897	753	29.897	753	29.897	769
									29.907	1128	29.907	803	29.907	750	29.907	754	29.907	772
									29.917	1129	29.917	805	29.917	760	29.917	742	29.917	765
									29.927	1133	29.927	799	29.927	755	29.927	742	29.927	774
									29.937	1123	29.937	792	29.937	755	29.937	732	29.937	772
									29.947	1120	29.947	793	29.947	759	29.947	734	29.947	772
									29.957	1118	29.957	796	29.957	764	29.957	733	29.957	776
									29.967	1128	29.967	806	29.967	761	29.967	736	29.967	786
									29.977	1132	29.977	805	29.977	758	29.977	740	29.977	785
									29.987	1140	29.987	803	29.987	763	29.987	739	29.987	786
									29.997	1137	29.997	808	29.997	764	29.997	743	29.997	787
									30.007	1134	30.007	806	30.007	758	30.007	754	30.007	791
									30.017	1145	30.017	806	30.017	760	30.017	752	30.017	784
									30.027	1141	30.027	805	30.027	758	30.027	760	30.027	787
									30.037	1155	30.037	805	30.037	764	30.037	755	30.037	784
									30.047	1159	30.047	803	30.047	769	30.047	760	30.047	782
									30.057	1145	30.057	805	30.057	776	30.057	758	30.057	781
									30.067	1141	30.067	813	30.067	786	30.067	759	30.067	790
									30.077	1151	30.077	814	30.077	786	30.077	762	30.077	795
									30.087	1160	30.087	810	30.087	788	30.087	763	30.087	795
									30.096	1171	30.097	813	30.097	787	30.097	758	30.097	799
									30.106	1158	30.107	820	30.107	789	30.107	760	30.107	800
									30.116	1162	30.117	829	30.117	794	30.117	762	30.117	806
									30.126	1156	30.127	833	30.127	789	30.127	768	30.127	806
									30.136	1164	30.137	835	30.137	791	30.137	769	30.137	809
									30.146	1167	30.147	834	30.147	787	30.147	769	30.147	810
									30.156	1171	30.157	835	30.157	783	30.157	763	30.157	805
									30.166	1165	30.167	840	30.167	782	30.167	769	30.167	805
									30.176	1156	30.177	850	30.177	785	30.177	771	30.177	811
									30.186	1166	30.187	850	30.187	788	30.187	775	30.187	807
									30.196	1179	30.196	852	30.197	795	30.197	786	30.197	809
									30.206	1187	30.206	855	30.207	796	30.207	783	30.207	807
									30.216	1195	30.216	861	30.216	792	30.217	789	30.217	812
									30.226	1209	30.226	862	30.226	791	30.227	799	30.227	816
									30.236	1220	30.236	868	30.236	799	30.237	800	30.237	813
									30.246	1234	30.246	872	30.246	812	30.246	807	30.247	820
									30.256	1243	30.256	878	30.256	816	30.256	805	30.257	822
									30.266	1262	30.266	877	30.266	814	30.266	807	30.266	822
									30.276	1262	30.276	888	30.276	817	30.276	811	30.276	828
									30.286	1266	30.286	895	30.286	815	30.286	806	30.286	831
									30.296	1267	30.296	897	30.296	814	30.296	811	30.296	832
									30.306	1276	30.306	898	30.306	821	30.306	807	30.306	838
									30.316	1272	30.316	913	30.316	825	30.316	810	30.316	840
									30.326	1285	30.326	920	30.326	817	30.326	814	30.326	850
									30.336	1285	30.336	922	30.336	813	30.336	822	30.336	848
									30.346	1284	30.346	924	30.346	820	30.346	827	30.346	848
									30.356	1287	30.356	929	30.356	833	30.356	829	30.356	852
									30.366	1288	30.366	931	30.366	838	30.366	831	30.366	854
									30.376	1292	30.376	937	30.376	841	30.376	833	30.376	857
									30.386	1286	30.386	936	30.386	854	30.386	845	30.386	855
									30.396	1282	30.396	938	30.396	857	30.396	852	30.396	854
									30.406	1289	30.406	932	30.406	865	30.406	857	30.406	852
									30.416	1286	30.416	929	30.416	874	30.416	862	30.416	852
									30.426	1285	30.426	928	30.426	878	30.426	855	30.426	856
									30.436	1286	30.436	933	30.436	876	30.436	857	30.436	856
									30.446	1275	30.446	926	30.446	875	30.446	859	30.446	856
									30.456	1272	30.456	927	30.456	872	30.456	861	30.456	856
									30.466	1265	30.466	924	30.466	872	30.466	860	30.466	854
									30.476	1277	30.476	921	30.476	865	30.476	852	30.476	860
									30.486	1271	30.486	916	30.486	864	30.486	850	30.486	865
									30.496	1266	30.496	907	30.496	860	30.496	854	30.496	871
									30.506	1249	30.506	907	30.506	858	30.506	855	30.506	867
									30.516	1243	30.516	901	30.516	856	30.516	855	30.516	866
									30.526	1237	30.526	886	30.526	855	30.526	849	30.526	866
									30.536	1236	30.536	893	30.536	848	30.536	853	30.536	864
									30.546	1230	30.546	880	30.546	842	30.546	846	30.546	861
									30.556	1229	30.556	872	30.556	839	30.556	847	30.556	864
									30.566	1217	30.566	876	30.566	840	30.566	848	30.566	862
									30.576	1216	30.576	879	30.576	841	30.576	849	30.576	853
									30.586	1207	30.586	881	30.586	829	30.586	839	30.586	845
									30.596	1208	30.596	875	30.596	827	30.596	830	30.596	845
									30.606	1201	30.606	873	30.606	826	30.606	825	30.606	842
									30.616	1199	30.616	873	30.616	822	30.616	822	30.616	845
									30.626	1203	30.626	863	30.626	826	30.626	816	30.626	838
									30.636	1197	30.636	866	30.636	830	30.636	825	30.636	840
									30.646	1187	30.646	860	30.646	827	30.646	821	30.646	834
									30.656	1188	30.656	855	30.656	818	30.656	811	30.656	827
									30.666	1176	30.666	842	30.666	814	30.666	808	30.666	836
									30.676	1169	30.676	840	30.676	822	30.676	803	30.676	845
									30.686	1162	30.686	837	30.686	814	30.686	803	30.686	837
									30.696	1160	30.696	833	30.696	810	30.696	799	30.696	831
									30.706	1159	30.706	834	30.706	801	30.706	804	30.706	825
									30.716	1157	30.716	831	30.716	802	30.716	799	30.716	832
									30.726	1159	30.726	828	30.726	799	30.726	789	30.726	837
									30.736	1162	30.736	828	30.736	802	30.736	786	30.736	837
									30.746	1158	30.746	821	30.746	800	30.746	785	30.746	841
									30.756	1173	30.756	825	30.756	794	30.756	780	30.756	829
									30.766	1177	30.766	823	30.766	786	30.766	776	30.766	818
									30.776	1171	30.776	818	30.776	793	30.776	775	30.776	823
									30.786	1167	30.786	817	30.786	790	30.786	775	30.786	822
									30.796	1161	30.796	811	30.796	790	30.796	768	30.796	823
									30.806	1153	30.806	809	30.806	777	30.806	762	30.806	819
									30.816	1153	30.816	812	30.816	777	30.816	752	30.816	811
									30.826	1147	30.826	806	30.826	771	30.826	749	30.826	809
									30.836	1146	30.836	808	30.836	770	30.836	745	30.836	810
									30.846	1136	30.846	813	30.846	774	30.846	741	30.846	813
									30.856	1130	30.856	812	30.856	775	30.856	740	30.856	815
									30.866	1129	30.866	814	30.866	765	30.866	732	30.866	812
									30.876	1129	30.876	818	30.876	763	30.876	730	30.876	812
									30.886	1142	30.886	824	30.886	764	30.886	733	30.886	813
									30.896	1145	30.896	824	30.896	769	30.896	735	30.896	817
									30.906	1135	30.906	817	30.906	767	30.906	745	30.906	812
									30.916	1131	30.916	824	30.916	764	30.916	747	30.916	810
									30.926	1132	30.926	823	30.926	768	30.926	747	30.926	804
									30.936	1132	30.936	821	30.936	766	30.936	752	30.936	802
									30.946	1139	30.946	816	30.946	764	30.946	758	30.946	796
									30.955	1153	30.956	813	30.956	773	30.956	768	30.956	796
									30.965	1159	30.966	809	30.966	772	30.966	770	30.966	795
									30.975	1151	30.976	801	30.976	770	30.976	772	30.976	785
									30.985	1146	30.986	796	30.986	767	30.986	775	30.986	781
									30.995	1145	30.996	801	30.996	762	30.996	771	30.996	784
									31.005	1151	31.006	796	31.006	765	31.006	768	31.006	787
									31.015	1138	31.016	798	31.016	763	31.016	780	31.016	785
									31.025	1135	31.026	790	31.026	762	31.026	775	31.026	783
									31.035	1132	31.036	787	31.036	766	31.036	769	31.036	787
									31.045	1126	31.046	788	31.046	760	31.046	765	31.046	787
									31.055	1114	31.055	783	31.056	764	31.056	766	31.056	790
									31.065	1106	31.065	786	31.066	764	31.066	762	31.066	797
									31.075	1111	31.075	786	31.075	769	31.076	760	31.076	794
									31.085	1115	31.085	782	31.085	770	31.086	757	31.086	791
									31.095	1106	31.095	780	31.095	770	31.096	763	31.096	785
									31.105	1110	31.105	781	31.105	769	31.105	760	31.106	787
									31.115	1113	31.115	785	31.115	766	31.115	763	31.116	783
									31.125	1126	31.125	794	31.125	758	31.125	764	31.125	783
									31.135	1117	31.135	788	31.135	762	31.135	760	31.135	779
									31.145	1126	31.145	793	31.145	757	31.145	763	31.145	779
									31.155	1130	31.155	787	31.155	758	31.155	757	31.155	775
									31.165	1121	31.165	789	31.165	752	31.165	759	31.165	774
									31.175	1124	31.175	787	31.175	746	31.175	763	31.175	774
									31.185	1129	31.185	791	31.185	744	31.185	759	31.185	778
									31.195	1127	31.195	785	31.195	739	31.195	758	31.195	774
									31.205	1133	31.205	783	31.205	743	31.205	757	31.205	780
									31.215	1126	31.215	778	31.215	745	31.215	761	31.215	778
									31.225	1133	31.225	785	31.225	746	31.225	763	31.225	780
									31.235	1131	31.235	783	31.235	742	31.235	767	31.235	776
									31.245	1129	31.245	782	31.245	735	31.245	771	31.245	779
									31.255	1127	31.255	786	31.255	736	31.255	763	31.255	777
									31.265	1122	31.265	787	31.265	743	31.265	753	31.265	779
									31.275	1125	31.275	783	31.275	745	31.275	752	31.275	768
									31.285	1134	31.285	790	31.285	745	31.285	748	31.285	770
									31.295	1127	31.295	795	31.295	734	31.295	748	31.295	769
									31.305	1117	31.305	794	31.305	739	31.305	743	31.305	774
									31.315	1120	31.315	788	31.315	735	31.315	739	31.315	774
									31.325	1110	31.325	789	31.325	735	31.325	736	31.325	771
									31.335	1108	31.335	795	31.335	744	31.335	736	31.335	763
									31.345	1109	31.345	789	31.345	745	31.345	740	31.345	770
									31.355	1112	31.355	789	31.355	750	31.355	751	31.355	768
									31.365	1108	31.365	787	31.365	751	31.365	751	31.365	773
									31.375	1100	31.375	782	31.375	752	31.375	754	31.375	772
									31.385	1100	31.385	776	31.385	758	31.385	751	31.385	774
									31.395	1096	31.395	778	31.395	758	31.395	746	31.395	770
									31.405	1087	31.405	786	31.405	760	31.405	754	31.405	770
									31.415	1098	31.415	787	31.415	763	31.415	750	31.415	772
									31.425	1104	31.425	787	31.425	762	31.425	751	31.425	776
									31.435	1104	31.435	786	31.435	763	31.435	748	31.435	773
									31.445	1104	31.445	785	31.445	754	31.445	743	31.445	772
									31.455	1106	31.455	791	31.455	750	31.455	741	31.455	774
									31.465	1108	31.465	788	31.465	755	31.465	732	31.465	778
									31.475	1103	31.475	790	31.475	754	31.475	737	31.475	779
									31.485	1102	31.485	782	31.485	748	31.485	740	31.485	780
									31.495	1110	31.495	783	31.495	746	31.495	739	31.495	777
									31.505	1110	31.505	782	31.505	746	31.505	744	31.505	784
									31.515	1106	31.515	784	31.515	744	31.515	741	31.515	782
									31.525	1111	31.525	783	31.525	737	31.525	738	31.525	782
									31.535	1106	31.535	785	31.535	738	31.535	737	31.535	783
									31.545	1111	31.545	779	31.545	741	31.545	737	31.545	786
									31.555	1118	31.555	783	31.555	737	31.555	742	31.555	785
									31.565	1126	31.565	783	31.565	739	31.565	738	31.565	775
									31.575	1129	31.575	792	31.575	743	31.575	736	31.575	774
									31.585	1124	31.585	793	31.585	740	31.585	732	31.585	777
									31.595	1116	31.595	787	31.595	737	31.595	727	31.595	781
									31.605	1121	31.605	784	31.605	740	31.605	724	31.605	782
									31.615	1120	31.615	789	31.615	743	31.615	728	31.615	778
									31.625	1121	31.625	784	31.625	746	31.625	728	31.625	780
									31.635	1118	31.635	787	31.635	744	31.635	727	31.635	777
									31.645	1109	31.645	786	31.645	743	31.645	729	31.645	777
									31.655	1097	31.655	788	31.655	747	31.655	726	31.655	788
									31.665	1101	31.665	780	31.665	746	31.665	730	31.665	786
									31.675	1098	31.675	773	31.675	747	31.675	732	31.675	788
									31.685	1101	31.685	777	31.685	751	31.685	731	31.685	781
									31.695	1094	31.695	771	31.695	749	31.695	735	31.695	790
									31.705	1091	31.705	771	31.705	754	31.705	733	31.705	800
									31.715	1099	31.715	776	31.715	754	31.715	731	31.715	808
									31.725	1095	31.725	772	31.725	754	31.725	736	31.725	804
									31.735	1100	31.735	774	31.735	760	31.735	732	31.735	792
									31.745	1101	31.745	778	31.745	751	31.745	733	31.745	787
									31.755	1102	31.755	788	31.755	742	31.755	732	31.755	789
									31.765	1104	31.765	787	31.765	742	31.765	726	31.765	786
									31.775	1100	31.775	784	31.775	745	31.775	721	31.775	782
									31.785	1100	31.785	787	31.785	749	31.785	723	31.785	773
									31.795	1099	31.795	784	31.795	744	31.795	730	31.795	765
									31.805	1094	31.805	784	31.805	747	31.805	731	31.805	761
									31.814	1093	31.815	794	31.815	748	31.815	727	31.815	767
									31.824	1097	31.825	795	31.825	744	31.825	727	31.825	783
									31.834	1103	31.835	791	31.835	751	31.835	730	31.835	780
									31.844	1100	31.845	785	31.845	758	31.845	726	31.845	780
									31.854	1103	31.855	786	31.855	757	31.855	738	31.855	787
									31.864	1107	31.865	790	31.865	753	31.865	746	31.865	789
									31.874	1110	31.875	800	31.875	746	31.875	747	31.875	787
									31.884	1112	31.885	800	31.885	749	31.885	746	31.885	786
									31.894	1113	31.895	805	31.895	747	31.895	748	31.895	784
									31.904	1117	31.905	800	31.905	745	31.905	753	31.905	779
									31.914	1113	31.914	795	31.915	748	31.915	756	31.915	775
									31.924	1117	31.924	800	31.925	745	31.925	750	31.925	778
									31.934	1120	31.934	805	31.934	746	31.935	756	31.935	775
									31.944	1111	31.944	804	31.944	750	31.945	750	31.945	761
									31.954	1115	31.954	800	31.954	749	31.955	748	31.955	760
									31.964	1115	31.964	793	31.964	750	31.964	746	31.965	763
									31.974	1115	31.974	797	31.974	748	31.974	742	31.975	764
									31.984	1111	31.984	790	31.984	744	31.984	743	31.984	761
									31.994	1109	31.994	785	31.994	747	31.994	736	31.994	763
									32.004	1108	32.004	788	32.004	748	32.004	737	32.004	763
									32.014	1113	32.014	781	32.014	751	32.014	742	32.014	756
									32.024	1112	32.024	778	32.024	748	32.024	738	32.024	757
									32.034	1121	32.034	781	32.034	745	32.034	742	32.034	761
									32.044	1118	32.044	786	32.044	744	32.044	743	32.044	765
									32.054	1119	32.054	787	32.054	747	32.054	741	32.054	766
									32.064	1116	32.064	784	32.064	749	32.064	738	32.064	767
									32.074	1116	32.074	784	32.074	746	32.074	736	32.074	761
									32.084	1117	32.084	791	32.084	745	32.084	742	32.084	765
									32.094	1121	32.094	790	32.094	738	32.094	739	32.094	766
									32.104	1116	32.104	794	32.104	732	32.104	737	32.104	771
									32.114	1111	32.114	794	32.114	738	32.114	740	32.114	777
									32.124	1105	32.124	797	32.124	736	32.124	737	32.124	777
									32.134	1113	32.134	794	32.134	739	32.134	736	32.134	780
									32.144	1114	32.144	794	32.144	738	32.144	733	32.144	777
									32.154	1121	32.154	796	32.154	735	32.154	735	32.154	771
									32.164	1125	32.164	797	32.164	738	32.164	736	32.164	783
									32.174	1127	32.174	793	32.174	734	32.174	735	32.174	776
									32.184	1125	32.184	791	32.184	737	32.184	737	32.184	772
									32.194	1122	32.194	787	32.194	737	32.194	737	32.194	774
									32.204	1125	32.204	785	32.204	730	32.204	738	32.204	770
									32.214	1131	32.214	782	32.214	730	32.214	738	32.214	774
									32.224	1130	32.224	779	32.224	723	32.224	736	32.224	775
									32.234	1127	32.234	781	32.234	720	32.234	736	32.234	777
									32.244	1126	32.244	782	32.244	724	32.244	739	32.244	777
									32.254	1126	32.254	781	32.254	726	32.254	740	32.254	768
									32.264	1130	32.264	781	32.264	733	32.264	746	32.264	768
									32.274	1133	32.274	782	32.274	733	32.274	750	32.274	772
									32.284	1129	32.284	785	32.284	737	32.284	747	32.284	770
									32.294	1128	32.294	786	32.294	738	32.294	739	32.294	765
									32.304	1131	32.304	787	32.304	736	32.304	743	32.304	767
									32.314	1130	32.314	789	32.314	738	32.314	749	32.314	764
									32.324	1140	32.324	791	32.324	736	32.324	749	32.324	767
									32.334	1139	32.334	788	32.334	738	32.334	751	32.334	771
									32.344	1134	32.344	793	32.344	739	32.344	753	32.344	772
									32.354	1127	32.354	792	32.354	735	32.354	747	32.354	774
									32.364	1124	32.364	798	32.364	736	32.364	742	32.364	766
									32.374	1126	32.374	793	32.374	736	32.374	744	32.374	764
									32.384	1128	32.384	790	32.384	741	32.384	754	32.384	775
									32.394	1124	32.394	790	32.394	745	32.394	749	32.394	766
									32.404	1105	32.404	788	32.404	749	32.404	739	32.404	764
									32.414	1098	32.414	785	32.414	757	32.414	742	32.414	764
									32.424	1088	32.424	790	32.424	749	32.424	736	32.424	771
									32.434	1088	32.434	789	32.434	753	32.434	736	32.434	776
									32.444	1088	32.444	784	32.444	757	32.444	731	32.444	780
									32.454	1083	32.454	780	32.454	759	32.454	727	32.454	782
									32.464	1093	32.464	784	32.464	757	32.464	723	32.464	789
									32.474	1099	32.474	783	32.474	755	32.474	721	32.474	780
									32.484	1099	32.484	776	32.484	759	32.484	724	32.484	786
									32.494	1111	32.494	783	32.494	758	32.494	731	32.494	780
									32.504	1107	32.504	777	32.504	754	32.504	732	32.504	775
									32.514	1113	32.514	775	32.514	754	32.514	734	32.514	767
									32.524	1114	32.524	775	32.524	749	32.524	727	32.524	762
									32.534	1122	32.534	780	32.534	745	32.534	734	32.534	756
									32.544	1130	32.544	781	32.544	740	32.544	741	32.544	751
									32.554	1125	32.554	780	32.554	741	32.554	742	32.554	752
									32.564	1122	32.564	786	32.564	739	32.564	737	32.564	756
									32.574	1117	32.574	793	32.574	733	32.574	736	32.574	752
									32.584	1110	32.584	790	32.584	734	32.584	736	32.584	765
									32.594	1113	32.594	797	32.594	732	32.594	739	32.594	771
									32.604	1117	32.604	796	32.604	733	32.604	740	32.604	776
									32.614	1110	32.614	801	32.614	735	32.614	738	32.614	778
									32.624	1107	32.624	804	32.624	732	32.624	733	32.624	782
									32.634	1097	32.634	806	32.634	739	32.634	735	32.634	785
									32.644	1096	32.644	805	32.644	740	32.644	738	32.644	780
									32.654	1102	32.654	804	32.654	740	32.654	740	32.654	776
									32.663	1106	32.664	800	32.664	738	32.664	740	32.664	780
									32.673	1113	32.674	797	32.674	736	32.674	740	32.674	772
									32.683	1119	32.684	793	32.684	728	32.684	746	32.684	769
									32.693	1118	32.694	793	32.694	728	32.694	746	32.694	774
									32.703	1130	32.704	789	32.704	728	32.704	755	32.704	777
									32.713	1121	32.714	784	32.714	731	32.714	756	32.714	770
									32.723	1128	32.724	778	32.724	724	32.724	751	32.724	770
									32.733	1124	32.734	770	32.734	724	32.734	753	32.734	771
									32.743	1107	32.744	768	32.744	725	32.744	758	32.744	773
									32.753	1109	32.754	776	32.754	730	32.754	756	32.754	772
									32.763	1108	32.763	780	32.764	731	32.764	754	32.764	773
									32.773	1107	32.773	778	32.774	735	32.774	750	32.774	774
									32.783	1099	32.783	780	32.783	738	32.784	751	32.784	768
									32.793	1093	32.793	778	32.793	733	32.794	747	32.794	766
									32.803	1096	32.803	777	32.803	734	32.804	748	32.804	782
									32.813	1094	32.813	781	32.813	738	32.813	744	32.814	790
									32.823	1091	32.823	787	32.823	734	32.823	734	32.824	790
									32.833	1091	32.833	788	32.833	736	32.833	733	32.833	795
									32.843	1088	32.843	783	32.843	734	32.843	737	32.843	796
									32.853	1085	32.853	781	32.853	739	32.853	736	32.853	798
									32.863	1082	32.863	785	32.863	743	32.863	728	32.863	790
									32.873	1092	32.873	785	32.873	741	32.873	729	32.873	789
									32.883	1100	32.883	788	32.883	743	32.883	727	32.883	796
									32.893	1104	32.893	784	32.893	741	32.893	726	32.893	789
									32.903	1104	32.903	781	32.903	740	32.903	736	32.903	784
									32.913	1100	32.913	788	32.913	741	32.913	744	32.913	784
									32.923	1103	32.923	788	32.923	740	32.923	737	32.923	784
									32.933	1102	32.933	791	32.933	742	32.933	735	32.933	785
									32.943	1101	32.943	792	32.943	741	32.943	727	32.943	786
									32.953	1102	32.953	794	32.953	737	32.953	730	32.953	793
									32.963	1097	32.963	794	32.963	735	32.963	725	32.963	787
									32.973	1090	32.973	795	32.973	740	32.973	728	32.973	773
									32.983	1090	32.983	799	32.983	739	32.983	731	32.983	767
									32.993	1082	32.993	796	32.993	736	32.993	723	32.993	763
									33.003	1089	33.003	791	33.003	741	33.003	724	33.003	765
									33.013	1093	33.013	787	33.013	742	33.013	731	33.013	756
									33.023	1093	33.023	784	33.023	739	33.023	728	33.023	758
									33.033	1099	33.033	780	33.033	736	33.033	737	33.033	750
									33.043	1093	33.043	779	33.043	737	33.043	736	33.043	746
									33.053	1091	33.053	775	33.053	736	33.053	737	33.053	747
									33.063	1087	33.063	768	33.063	732	33.063	737	33.063	749
									33.073	1092	33.073	774	33.073	733	33.073	737	33.073	754
									33.083	1101	33.083	770	33.083	734	33.083	738	33.083	757
									33.093	1103	33.093	775	33.093	733	33.093	730	33.093	749
									33.103	1110	33.103	779	33.103	732	33.103	719	33.103	755
									33.113	1107	33.113	778	33.113	732	33.113	716	33.113	753
									33.123	1104	33.123	783	33.123	731	33.123	713	33.123	758
									33.133	1115	33.133	779	33.133	730	33.133	712	33.133	758
									33.143	1119	33.143	777	33.143	736	33.143	711	33.143	766
									33.153	1130	33.153	780	33.153	742	33.153	705	33.153	769
									33.163	1116	33.163	774	33.163	741	33.163	700	33.163	763
									33.173	1112	33.173	781	33.173	737	33.173	698	33.173	767
									33.183	1111	33.183	776	33.183	733	33.183	704	33.183	776
									33.193	1107	33.193	776	33.193	727	33.193	710	33.193	773
									33.203	1123	33.203	770	33.203	725	33.203	718	33.203	773
									33.213	1130	33.213	774	33.213	724	33.213	723	33.213	767
									33.223	1122	33.223	771	33.223	731	33.223	722	33.223	773
									33.233	1122	33.233	783	33.233	731	33.233	722	33.233	770
									33.243	1110	33.243	779	33.243	722	33.243	729	33.243	773
									33.253	1109	33.253	781	33.253	727	33.253	729	33.253	783
									33.263	1109	33.263	785	33.263	728	33.263	731	33.263	776
									33.273	1111	33.273	781	33.273	730	33.273	730	33.273	776
									33.283	1103	33.283	784	33.283	737	33.283	726	33.283	781
									33.293	1095	33.293	786	33.293	735	33.293	723	33.293	784
									33.303	1089	33.303	782	33.303	737	33.303	726	33.303	782
									33.313	1090	33.313	782	33.313	729	33.313	732	33.313	774
									33.323	1096	33.323	772	33.323	726	33.323	733	33.323	773
									33.333	1098	33.333	774	33.333	725	33.333	731	33.333	772
									33.343	1103	33.343	771	33.343	727	33.343	731	33.343	760
									33.353	1106	33.353	766	33.353	733	33.353	735	33.353	761
									33.363	1107	33.363	773	33.363	730	33.363	734	33.363	764
									33.373	1111	33.373	763	33.373	729	33.373	739	33.373	762
									33.383	1112	33.383	765	33.383	731	33.383	738	33.383	760
									33.393	1111	33.393	770	33.393	733	33.393	732	33.393	766
									33.403	1104	33.403	775	33.403	737	33.403	728	33.403	766
									33.413	1106	33.413	778	33.413	730	33.413	724	33.413	768
									33.423	1103	33.423	776	33.423	728	33.423	723	33.423	767
									33.433	1102	33.433	772	33.433	720	33.433	720	33.433	779
									33.443	1099	33.443	769	33.443	716	33.443	716	33.443	779
									33.453	1097	33.453	767	33.453	718	33.453	712	33.453	768
									33.463	1095	33.463	770	33.463	717	33.463	715	33.463	762
									33.473	1099	33.473	775	33.473	719	33.473	716	33.473	759
									33.483	1105	33.483	770	33.483	718	33.483	714	33.483	761
									33.493	1108	33.493	767	33.493	720	33.493	715	33.493	758
									33.503	1104	33.503	765	33.503	727	33.503	722	33.503	759
									33.513	1108	33.513	768	33.513	736	33.513	721	33.513	759
									33.522	1100	33.523	771	33.523	736	33.523	728	33.523	749
									33.532	1106	33.533	777	33.533	743	33.533	727	33.533	751
									33.542	1101	33.543	774	33.543	744	33.543	732	33.543	760
									33.552	1099	33.553	775	33.553	742	33.553	730	33.553	763
									33.562	1091	33.563	767	33.563	744	33.563	721	33.563	767
									33.572	1083	33.573	771	33.573	746	33.573	716	33.573	776
									33.582	1083	33.583	771	33.583	742	33.583	714	33.583	781
									33.592	1076	33.593	768	33.593	742	33.593	715	33.593	782
									33.602	1082	33.603	764	33.603	737	33.603	714	33.603	778
									33.612	1092	33.613	768	33.613	741	33.613	712	33.613	781
									33.622	1084	33.622	774	33.623	731	33.623	719	33.623	779
									33.632	1087	33.632	779	33.633	734	33.633	714	33.633	775
									33.642	1091	33.642	780	33.642	734	33.643	715	33.643	775
									33.652	1092	33.652	779	33.652	735	33.653	722	33.653	771
									33.662	1100	33.662	774	33.662	731	33.663	732	33.663	764
									33.672	1099	33.672	781	33.672	725	33.672	732	33.673	762
									33.682	1101	33.682	790	33.682	726	33.682	734	33.683	760
									33.692	1098	33.692	790	33.692	728	33.692	739	33.692	767
									33.702	1093	33.702	793	33.702	721	33.702	735	33.702	772
									33.712	1095	33.712	784	33.712	725	33.712	732	33.712	776
									33.722	1095	33.722	783	33.722	722	33.722	734	33.722	779
									33.732	1089	33.732	791	33.732	720	33.732	729	33.732	781
									33.742	1090	33.742	791	33.742	717	33.742	730	33.742	786
									33.752	1080	33.752	793	33.752	718	33.752	730	33.752	782
									33.762	1087	33.762	784	33.762	729	33.762	732	33.762	780
									33.772	1083	33.772	778	33.772	723	33.772	724	33.772	777
									33.782	1080	33.782	777	33.782	729	33.782	725	33.782	771
									33.792	1089	33.792	771	33.792	731	33.792	725	33.792	768
									33.802	1084	33.802	771	33.802	729	33.802	722	33.802	760
									33.812	1082	33.812	776	33.812	725	33.812	718	33.812	760
									33.822	1088	33.822	767	33.822	728	33.822	727	33.822	754
									33.832	1085	33.832	771	33.832	728	33.832	724	33.832	753
									33.842	1088	33.842	768	33.842	728	33.842	719	33.842	762
									33.852	1079	33.852	777	33.852	730	33.852	720	33.852	766
									33.862	1081	33.862	780	33.862	736	33.862	720	33.862	766
									33.872	1084	33.872	785	33.872	732	33.872	717	33.872	764
									33.882	1080	33.882	781	33.882	738	33.882	712	33.882	763
									33.892	1083	33.892	783	33.892	741	33.892	716	33.892	766
									33.902	1089	33.902	782	33.902	742	33.902	716	33.902	763
									33.912	1091	33.912	782	33.912	748	33.912	710	33.912	768
									33.922	1089	33.922	782	33.922	742	33.922	710	33.922	762
									33.932	1091	33.932	786	33.932	744	33.932	710	33.932	755
									33.942	1091	33.942	781	33.942	740	33.942	711	33.942	754
									33.952	1092	33.952	789	33.952	741	33.952	714	33.952	755
									33.962	1091	33.962	795	33.962	743	33.962	716	33.962	760
									33.972	1099	33.972	802	33.972	735	33.972	718	33.972	760
									33.982	1101	33.982	803	33.982	738	33.982	713	33.982	763
									33.992	1101	33.992	797	33.992	738	33.992	717	33.992	763
									34.002	1109	34.002	797	34.002	731	34.002	723	34.002	760
									34.012	1107	34.012	796	34.012	735	34.012	726	34.012	765
									34.022	1103	34.022	797	34.022	733	34.022	728	34.022	764
									34.032	1107	34.032	796	34.032	732	34.032	728	34.032	757
									34.042	1111	34.042	786	34.042	731	34.042	722	34.042	761
									34.052	1109	34.052	778	34.052	723	34.052	722	34.052	760
									34.062	1092	34.062	775	34.062	722	34.062	724	34.062	760
									34.072	1092	34.072	772	34.072	715	34.072	721	34.072	756
									34.082	1096	34.082	777	34.082	713	34.082	726	34.082	755
									34.092	1098	34.092	782	34.092	713	34.092	720	34.092	758
									34.102	1115	34.102	781	34.102	717	34.102	719	34.102	754
									34.112	1122	34.112	779	34.112	718	34.112	719	34.112	757
									34.122	1123	34.122	778	34.122	714	34.122	718	34.122	761
									34.132	1121	34.132	781	34.132	708	34.132	720	34.132	754
									34.142	1118	34.142	781	34.142	713	34.142	719	34.142	756
									34.152	1122	34.152	779	34.152	716	34.152	721	34.152	759
									34.162	1130	34.162	782	34.162	715	34.162	729	34.162	754
									34.172	1125	34.172	775	34.172	721	34.172	724	34.172	756
									34.182	1113	34.182	773	34.182	728	34.182	733	34.182	752
									34.192	1099	34.192	778	34.192	724	34.192	734	34.192	752
									34.202	1103	34.202	779	34.202	725	34.202	732	34.202	749
									34.212	1104	34.212	782	34.212	731	34.212	733	34.212	749
									34.222	1099	34.222	783	34.222	735	34.222	736	34.222	759
									34.232	1106	34.232	784	34.232	734	34.232	735	34.232	756
									34.242	1107	34.242	790	34.242	741	34.242	737	34.242	750
									34.252	1099	34.252	788	34.252	749	34.252	737	34.252	753
									34.262	1099	34.262	799	34.262	747	34.262	738	34.262	749
									34.272	1098	34.272	797	34.272	748	34.272	733	34.272	758
									34.282	1093	34.282	791	34.282	749	34.282	730	34.282	761
									34.292	1087	34.292	788	34.292	746	34.292	732	34.292	764
									34.302	1092	34.302	790	34.302	745	34.302	733	34.302	770
									34.312	1090	34.312	787	34.312	746	34.312	732	34.312	762
									34.322	1093	34.322	794	34.322	744	34.322	735	34.322	761
									34.332	1093	34.332	789	34.332	738	34.332	732	34.332	763
									34.342	1093	34.342	793	34.342	734	34.342	733	34.342	764
									34.352	1089	34.352	794	34.352	732	34.352	733	34.352	766
									34.362	1096	34.362	785	34.362	727	34.362	739	34.362	760
									34.372	1106	34.372	792	34.372	733	34.372	739	34.372	755
									34.381	1107	34.382	791	34.382	738	34.382	738	34.382	757
									34.391	1101	34.392	789	34.392	736	34.392	738	34.392	757
									34.401	1105	34.402	792	34.402	740	34.402	736	34.402	752
									34.411	1102	34.412	786	34.412	743	34.412	733	34.412	753
									34.421	1114	34.422	785	34.422	741	34.422	736	34.422	755
									34.431	1123	34.432	785	34.432	743	34.432	732	34.432	751
									34.441	1130	34.442	782	34.442	747	34.442	729	34.442	755
									34.451	1127	34.452	794	34.452	744	34.452	723	34.452	752
									34.461	1129	34.462	788	34.462	736	34.462	724	34.462	746
									34.471	1135	34.472	792	34.472	730	34.472	720	34.472	743
									34.481	1136	34.481	794	34.482	734	34.482	716	34.482	743
									34.491	1144	34.491	795	34.492	732	34.492	718	34.492	752
									34.501	1149	34.501	800	34.501	729	34.502	722	34.502	747
									34.511	1152	34.511	804	34.511	732	34.512	721	34.512	746
									34.521	1152	34.521	798	34.521	728	34.522	719	34.522	745
									34.531	1155	34.531	798	34.531	726	34.531	715	34.532	741
									34.541	1156	34.541	801	34.541	725	34.541	715	34.542	745
									34.551	1157	34.551	805	34.551	724	34.551	715	34.551	753
									34.561	1159	34.561	800	34.561	723	34.561	718	34.561	750
									34.571	1159	34.571	799	34.571	723	34.571	723	34.571	746
									34.581	1161	34.581	796	34.581	723	34.581	723	34.581	742
									34.591	1155	34.591	795	34.591	722	34.591	724	34.591	743
									34.601	1143	34.601	795	34.601	724	34.601	728	34.601	742
									34.611	1139	34.611	806	34.611	726	34.611	735	34.611	743
									34.621	1138	34.621	804	34.621	727	34.621	739	34.621	746
									34.631	1137	34.631	806	34.631	728	34.631	736	34.631	745
									34.641	1138	34.641	807	34.641	741	34.641	737	34.641	746
									34.651	1132	34.651	813	34.651	744	34.651	739	34.651	746
									34.661	1140	34.661	814	34.661	745	34.661	739	34.661	746
									34.671	1137	34.671	816	34.671	752	34.671	736	34.671	749
									34.681	1149	34.681	815	34.681	759	34.681	734	34.681	760
									34.691	1148	34.691	816	34.691	765	34.691	730	34.691	766
									34.701	1159	34.701	805	34.701	768	34.701	728	34.701	772
									34.711	1157	34.711	802	34.711	767	34.711	733	34.711	770
									34.721	1159	34.721	797	34.721	770	34.721	739	34.721	773
									34.731	1162	34.731	797	34.731	766	34.731	738	34.731	770
									34.741	1172	34.741	791	34.741	764	34.741	738	34.741	774
									34.751	1166	34.751	789	34.751	759	34.751	734	34.751	774
									34.761	1179	34.761	787	34.761	748	34.761	734	34.761	775
									34.771	1170	34.771	785	34.771	752	34.771	738	34.771	774
									34.781	1179	34.781	787	34.781	745	34.781	739	34.781	769
									34.791	1178	34.791	796	34.791	752	34.791	737	34.791	770
									34.801	1179	34.801	801	34.801	754	34.801	734	34.801	771
									34.811	1185	34.811	803	34.811	758	34.811	736	34.811	768
									34.821	1184	34.821	805	34.821	757	34.821	740	34.821	766
									34.831	1171	34.831	809	34.831	759	34.831	738	34.831	774
									34.841	1177	34.841	816	34.841	765	34.841	745	34.841	773
									34.851	1174	34.851	813	34.851	765	34.851	751	34.851	773
									34.861	1178	34.861	810	34.861	759	34.861	749	34.861	773
									34.871	1181	34.871	806	34.871	760	34.871	755	34.871	773
									34.881	1186	34.881	803	34.881	756	34.881	755	34.881	772
									34.891	1179	34.891	796	34.891	755	34.891	764	34.891	777
									34.901	1185	34.901	796	34.901	755	34.901	764	34.901	783
									34.911	1181	34.911	798	34.911	756	34.911	761	34.911	789
									34.921	1188	34.921	808	34.921	759	34.921	764	34.921	784
									34.931	1190	34.931	806	34.931	761	34.931	756	34.931	787
									34.941	1195	34.941	812	34.941	761	34.941	752	34.941	784
									34.951	1194	34.951	816	34.951	758	34.951	749	34.951	786
									34.961	1194	34.961	822	34.961	763	34.961	741	34.961	786
									34.971	1180	34.971	825	34.971	764	34.971	742	34.971	790
									34.981	1186	34.981	831	34.981	760	34.981	736	34.981	780
									34.991	1185	34.991	839	34.991	759	34.991	730	34.991	777
									35.001	1187	35.001	845	35.001	753	35.001	727	35.001	780
									35.011	1192	35.011	835	35.011	757	35.011	723	35.011	782
									35.021	1182	35.021	829	35.021	755	35.021	727	35.021	783
									35.031	1170	35.031	829	35.031	759	35.031	726	35.031	782
									35.041	1177	35.041	829	35.041	767	35.041	733	35.041	778
									35.051	1169	35.051	828	35.051	760	35.051	740	35.051	782
									35.061	1171	35.061	828	35.061	751	35.061	742	35.061	780
									35.071	1173	35.071	831	35.071	758	35.071	739	35.071	786
									35.081	1168	35.081	832	35.081	762	35.081	742	35.081	786
									35.091	1177	35.091	835	35.091	768	35.091	740	35.091	786
									35.101	1172	35.101	840	35.101	765	35.101	748	35.101	784
									35.111	1169	35.111	845	35.111	769	35.111	751	35.111	788
									35.121	1171	35.121	849	35.121	772	35.121	758	35.121	792
									35.131	1165	35.131	849	35.131	771	35.131	749	35.131	790
									35.141	1168	35.141	854	35.141	776	35.141	750	35.141	792
									35.151	1173	35.151	853	35.151	790	35.151	757	35.151	794
									35.161	1165	35.161	850	35.161	797	35.161	760	35.161	799
									35.171	1166	35.171	852	35.171	795	35.171	767	35.171	800
									35.181	1157	35.181	845	35.181	792	35.181	772	35.181	799
									35.191	1162	35.191	840	35.191	796	35.191	773	35.191	805
									35.201	1164	35.201	841	35.201	795	35.201	774	35.201	803
									35.211	1166	35.211	841	35.211	797	35.211	770	35.211	805
									35.221	1163	35.221	843	35.221	798	35.221	776	35.221	812
									35.231	1165	35.231	840	35.231	798	35.231	776	35.231	814
									35.24	1167	35.241	849	35.241	800	35.241	778	35.241	813
									35.25	1174	35.251	856	35.251	788	35.251	773	35.251	809
									35.26	1169	35.261	849	35.261	788	35.261	771	35.261	810
									35.27	1169	35.271	851	35.271	792	35.271	775	35.271	813
									35.28	1164	35.281	850	35.281	787	35.281	771	35.281	805
									35.29	1175	35.291	847	35.291	795	35.291	769	35.291	804
									35.3	1175	35.301	848	35.301	795	35.301	767	35.301	809
									35.31	1192	35.311	850	35.311	802	35.311	770	35.311	812
									35.32	1189	35.321	849	35.321	802	35.321	765	35.321	815
									35.33	1185	35.331	841	35.331	805	35.331	764	35.331	813
									35.34	1191	35.34	840	35.341	814	35.341	774	35.341	815
									35.35	1193	35.35	842	35.351	818	35.351	772	35.351	809
									35.36	1203	35.36	845	35.36	820	35.361	774	35.361	813
									35.37	1206	35.37	852	35.37	825	35.371	781	35.371	823
									35.38	1207	35.38	859	35.38	821	35.381	783	35.381	823
									35.39	1204	35.39	865	35.39	818	35.39	784	35.391	820
									35.4	1202	35.4	869	35.4	815	35.4	788	35.401	820
									35.41	1215	35.41	877	35.41	820	35.41	795	35.41	823
									35.42	1221	35.42	879	35.42	819	35.42	784	35.42	825
									35.43	1225	35.43	878	35.43	818	35.43	785	35.43	824
									35.44	1243	35.44	876	35.44	820	35.44	793	35.44	833
									35.45	1236	35.45	878	35.45	819	35.45	794	35.45	829
									35.46	1250	35.46	883	35.46	826	35.46	797	35.46	827
									35.47	1255	35.47	884	35.47	832	35.47	794	35.47	831
									35.48	1265	35.48	883	35.48	835	35.48	803	35.48	835
									35.49	1273	35.49	880	35.49	844	35.49	805	35.49	838
									35.5	1278	35.5	879	35.5	846	35.5	809	35.5	836
									35.51	1298	35.51	892	35.51	845	35.51	816	35.51	842
									35.52	1307	35.52	899	35.52	846	35.52	822	35.52	849
									35.53	1308	35.53	910	35.53	854	35.53	823	35.53	852
									35.54	1329	35.54	921	35.54	860	35.54	827	35.54	857
									35.55	1336	35.55	920	35.55	862	35.55	824	35.55	865
									35.56	1351	35.56	932	35.56	862	35.56	831	35.56	861
									35.57	1365	35.57	944	35.57	863	35.57	831	35.57	865
									35.58	1380	35.58	959	35.58	861	35.58	829	35.58	867
									35.59	1383	35.59	971	35.59	866	35.59	837	35.59	869
									35.6	1383	35.6	979	35.6	878	35.6	845	35.6	869
									35.61	1392	35.61	992	35.61	886	35.61	845	35.61	872
									35.62	1411	35.62	1001	35.62	893	35.62	849	35.62	877
									35.63	1430	35.63	1005	35.63	897	35.63	858	35.63	880
									35.64	1449	35.64	1021	35.64	902	35.64	870	35.64	883
									35.65	1462	35.65	1023	35.65	907	35.65	874	35.65	898
									35.66	1479	35.66	1037	35.66	915	35.66	885	35.66	906
									35.67	1483	35.67	1047	35.67	926	35.67	896	35.67	910
									35.68	1505	35.68	1058	35.68	925	35.68	897	35.68	916
									35.69	1532	35.69	1071	35.69	929	35.69	905	35.69	927
									35.7	1549	35.7	1076	35.7	939	35.7	907	35.7	933
									35.71	1551	35.71	1086	35.71	940	35.71	919	35.71	931
									35.72	1552	35.72	1095	35.72	948	35.72	926	35.72	936
									35.73	1558	35.73	1108	35.73	954	35.73	940	35.73	941
									35.74	1566	35.74	1125	35.74	969	35.74	959	35.74	948
									35.75	1566	35.75	1127	35.75	983	35.75	973	35.75	952
									35.76	1579	35.76	1131	35.76	991	35.76	991	35.76	952
									35.77	1585	35.77	1140	35.77	1010	35.77	1009	35.77	961
									35.78	1572	35.78	1146	35.78	1025	35.78	1021	35.78	972
									35.79	1573	35.79	1152	35.79	1031	35.79	1040	35.79	982
									35.8	1587	35.8	1166	35.8	1045	35.8	1050	35.8	994
									35.81	1583	35.81	1173	35.81	1056	35.81	1063	35.81	1010
									35.82	1572	35.82	1181	35.82	1065	35.82	1067	35.82	1017
									35.83	1561	35.83	1180	35.83	1074	35.83	1065	35.83	1025
									35.84	1550	35.84	1179	35.84	1079	35.84	1075	35.84	1032
									35.85	1534	35.85	1173	35.85	1076	35.85	1083	35.85	1047
									35.86	1521	35.86	1164	35.86	1070	35.86	1082	35.86	1051
									35.87	1505	35.87	1150	35.87	1058	35.87	1085	35.87	1048
									35.88	1481	35.88	1143	35.88	1061	35.88	1090	35.88	1049
									35.89	1454	35.89	1130	35.89	1066	35.89	1091	35.89	1055
									35.9	1444	35.9	1115	35.9	1061	35.9	1087	35.9	1055
									35.91	1428	35.91	1098	35.91	1057	35.91	1084	35.91	1061
									35.92	1408	35.92	1086	35.92	1044	35.92	1093	35.92	1060
									35.93	1410	35.93	1075	35.93	1042	35.93	1087	35.93	1057
									35.94	1396	35.94	1070	35.94	1041	35.94	1078	35.94	1058
									35.95	1379	35.95	1060	35.95	1035	35.95	1067	35.95	1059
									35.96	1363	35.96	1052	35.96	1042	35.96	1058	35.96	1060
									35.97	1355	35.97	1048	35.97	1036	35.97	1051	35.97	1056
									35.98	1341	35.98	1034	35.98	1020	35.98	1041	35.98	1049
									35.99	1335	35.99	1036	35.99	1009	35.99	1036	35.99	1044
									36	1325	36	1027	36	997	36	1027	36	1039
									36.01	1324	36.01	1019	36.01	994	36.01	1010	36.01	1034
									36.02	1291	36.02	1020	36.02	973	36.02	997	36.02	1031
									36.03	1281	36.03	1009	36.03	963	36.03	980	36.03	1018
									36.04	1269	36.04	1010	36.04	957	36.04	970	36.04	1009
									36.05	1273	36.05	1007	36.05	945	36.05	967	36.05	1004
									36.06	1261	36.06	988	36.06	934	36.06	957	36.06	1000
									36.07	1253	36.07	981	36.07	927	36.07	941	36.07	997
									36.08	1237	36.08	968	36.08	921	36.08	921	36.08	987
									36.09	1227	36.09	959	36.09	920	36.09	910	36.09	973
									36.099	1219	36.1	958	36.1	907	36.1	907	36.1	964
									36.109	1228	36.11	940	36.11	906	36.11	898	36.11	956
									36.119	1232	36.12	941	36.12	904	36.12	899	36.12	952
									36.129	1234	36.13	927	36.13	901	36.13	890	36.13	945
									36.139	1222	36.14	917	36.14	890	36.14	886	36.14	941
									36.149	1215	36.15	924	36.15	883	36.15	881	36.15	941
									36.159	1217	36.16	918	36.16	874	36.16	874	36.16	939
									36.169	1209	36.17	913	36.17	869	36.17	869	36.17	934
									36.179	1211	36.18	905	36.18	859	36.18	864	36.18	932
									36.189	1214	36.19	896	36.19	855	36.19	859	36.19	923
									36.199	1205	36.199	894	36.2	850	36.2	855	36.2	920
									36.209	1191	36.209	881	36.21	845	36.21	848	36.21	921
									36.219	1177	36.219	877	36.219	836	36.22	845	36.22	920
									36.229	1184	36.229	875	36.229	833	36.23	834	36.23	906
									36.239	1190	36.239	863	36.239	828	36.24	823	36.24	890
									36.249	1178	36.249	862	36.249	829	36.249	821	36.25	882
									36.259	1174	36.259	859	36.259	828	36.259	821	36.26	875
									36.269	1167	36.269	857	36.269	824	36.269	818	36.269	872
									36.279	1153	36.279	857	36.279	824	36.279	807	36.279	873
									36.289	1152	36.289	858	36.289	817	36.289	802	36.289	868
									36.299	1152	36.299	864	36.299	812	36.299	795	36.299	860
									36.309	1159	36.309	862	36.309	813	36.309	796	36.309	852
									36.319	1152	36.319	865	36.319	806	36.319	793	36.319	855
									36.329	1151	36.329	862	36.329	807	36.329	792	36.329	856
									36.339	1151	36.339	857	36.339	805	36.339	792	36.339	857
									36.349	1155	36.349	855	36.349	800	36.349	785	36.349	859
									36.359	1149	36.359	849	36.359	802	36.359	781	36.359	858
									36.369	1154	36.369	846	36.369	800	36.369	788	36.369	855
									36.379	1147	36.379	847	36.379	804	36.379	785	36.379	855
									36.389	1152	36.389	844	36.389	798	36.389	784	36.389	857
									36.399	1145	36.399	845	36.399	797	36.399	786	36.399	853
									36.409	1147	36.409	839	36.409	799	36.409	790	36.409	851
									36.419	1151	36.419	842	36.419	793	36.419	788	36.419	848
									36.429	1151	36.429	852	36.429	783	36.429	790	36.429	849
									36.439	1144	36.439	851	36.439	784	36.439	792	36.439	846
									36.449	1151	36.449	851	36.449	788	36.449	794	36.449	838
									36.459	1157	36.459	846	36.459	785	36.459	795	36.459	841
									36.469	1156	36.469	835	36.469	790	36.469	796	36.469	840
									36.479	1152	36.479	834	36.479	795	36.479	797	36.479	837
									36.489	1154	36.489	829	36.489	794	36.489	789	36.489	836
									36.499	1147	36.499	827	36.499	794	36.499	787	36.499	834
									36.509	1133	36.509	824	36.509	795	36.509	784	36.509	837
									36.519	1126	36.519	817	36.519	805	36.519	781	36.519	832
									36.529	1126	36.529	821	36.529	808	36.529	778	36.529	831
									36.539	1129	36.539	827	36.539	802	36.539	777	36.539	830
									36.549	1122	36.549	831	36.549	801	36.549	771	36.549	824
									36.559	1125	36.559	837	36.559	799	36.559	772	36.559	827
									36.569	1122	36.569	834	36.569	798	36.569	766	36.569	823
									36.579	1125	36.579	829	36.579	801	36.579	768	36.579	822
									36.589	1133	36.589	825	36.589	802	36.589	758	36.589	817
									36.599	1140	36.599	830	36.599	793	36.599	762	36.599	818
									36.609	1146	36.609	834	36.609	788	36.609	763	36.609	813
									36.619	1151	36.619	829	36.619	788	36.619	763	36.619	811
									36.629	1145	36.629	820	36.629	787	36.629	761	36.629	812
									36.639	1146	36.639	820	36.639	783	36.639	757	36.639	811
									36.649	1146	36.649	822	36.649	773	36.649	748	36.649	801
									36.659	1143	36.659	820	36.659	773	36.659	748	36.659	798
									36.669	1140	36.669	820	36.669	765	36.669	747	36.669	801
									36.679	1142	36.679	822	36.679	765	36.679	747	36.679	806
									36.689	1130	36.689	824	36.689	774	36.689	745	36.689	805
									36.699	1138	36.699	815	36.699	774	36.699	743	36.699	809
									36.709	1142	36.709	819	36.709	767	36.709	746	36.709	803
									36.719	1150	36.719	824	36.719	764	36.719	744	36.719	801
									36.729	1145	36.729	821	36.729	768	36.729	747	36.729	791
									36.739	1146	36.739	818	36.739	774	36.739	751	36.739	790
									36.749	1150	36.749	822	36.749	771	36.749	756	36.749	796
									36.759	1150	36.759	830	36.759	775	36.759	755	36.759	797
									36.769	1141	36.769	827	36.769	771	36.769	754	36.769	800
									36.779	1147	36.779	821	36.779	769	36.779	749	36.779	796
									36.789	1144	36.789	822	36.789	768	36.789	747	36.789	792
									36.799	1133	36.799	820	36.799	762	36.799	748	36.799	796
									36.809	1134	36.809	821	36.809	762	36.809	747	36.809	801
									36.819	1127	36.819	825	36.819	764	36.819	747	36.819	806
									36.829	1127	36.829	825	36.829	763	36.829	750	36.829	808
									36.839	1130	36.839	827	36.839	760	36.839	748	36.839	804
									36.849	1124	36.849	827	36.849	755	36.849	750	36.849	793
									36.859	1120	36.859	834	36.859	758	36.859	751	36.859	782
									36.869	1118	36.869	834	36.869	749	36.869	751	36.869	779
									36.879	1115	36.879	836	36.879	743	36.879	752	36.879	782
									36.889	1115	36.889	828	36.889	747	36.889	750	36.889	779
									36.899	1113	36.899	823	36.899	746	36.899	752	36.899	782
									36.909	1118	36.909	829	36.909	744	36.909	750	36.909	785
									36.919	1117	36.919	825	36.919	739	36.919	750	36.919	786
									36.929	1112	36.929	824	36.929	737	36.929	752	36.929	788
									36.939	1115	36.939	824	36.939	735	36.939	753	36.939	797
									36.949	1117	36.949	818	36.949	735	36.949	755	36.949	797
									36.958	1122	36.959	816	36.959	749	36.959	760	36.959	802
									36.968	1124	36.969	816	36.969	759	36.969	760	36.969	799
									36.978	1129	36.979	817	36.979	758	36.979	759	36.979	804
									36.988	1118	36.989	819	36.989	759	36.989	758	36.989	800
									36.998	1112	36.999	813	36.999	759	36.999	756	36.999	795
									37.008	1116	37.009	810	37.009	757	37.009	750	37.009	794
									37.018	1117	37.019	806	37.019	758	37.019	748	37.019	781
									37.028	1123	37.029	797	37.029	760	37.029	740	37.029	782
									37.038	1130	37.039	803	37.039	755	37.039	742	37.039	787
									37.048	1130	37.049	801	37.049	746	37.049	740	37.049	784
									37.058	1129	37.058	800	37.059	741	37.059	744	37.059	787
									37.068	1136	37.068	798	37.069	747	37.069	740	37.069	781
									37.078	1132	37.078	796	37.078	743	37.079	741	37.079	782
									37.088	1132	37.088	793	37.088	741	37.089	745	37.089	783
									37.098	1138	37.098	796	37.098	749	37.099	747	37.099	782
									37.108	1142	37.108	792	37.108	756	37.108	748	37.109	790
									37.118	1130	37.118	792	37.118	748	37.118	750	37.119	791
									37.128	1126	37.128	787	37.128	752	37.128	747	37.128	791
									37.138	1122	37.138	791	37.138	759	37.138	745	37.138	795
									37.148	1117	37.148	787	37.148	764	37.148	741	37.148	799
									37.158	1110	37.158	793	37.158	751	37.158	743	37.158	806
									37.168	1123	37.168	794	37.168	754	37.168	739	37.168	807
									37.178	1131	37.178	798	37.178	756	37.178	735	37.178	811
									37.188	1125	37.188	800	37.188	754	37.188	733	37.188	812
									37.198	1120	37.198	808	37.198	749	37.198	731	37.198	814
									37.208	1121	37.208	810	37.208	760	37.208	731	37.208	815
									37.218	1113	37.218	811	37.218	761	37.218	735	37.218	810
									37.228	1117	37.228	819	37.228	755	37.228	739	37.228	806
									37.238	1125	37.238	822	37.238	756	37.238	740	37.238	802
									37.248	1124	37.248	818	37.248	766	37.248	740	37.248	794
									37.258	1127	37.258	816	37.258	768	37.258	740	37.258	796
									37.268	1128	37.268	815	37.268	763	37.268	742	37.268	794
									37.278	1124	37.278	814	37.278	758	37.278	741	37.278	794
									37.288	1125	37.288	804	37.288	760	37.288	745	37.288	790
									37.298	1133	37.298	810	37.298	757	37.298	747	37.298	781
									37.308	1132	37.308	806	37.308	757	37.308	750	37.308	780
									37.318	1133	37.318	800	37.318	757	37.318	746	37.318	778
									37.328	1132	37.328	799	37.328	750	37.328	747	37.328	773
									37.338	1137	37.338	798	37.338	749	37.338	748	37.338	777
									37.348	1133	37.348	799	37.348	746	37.348	755	37.348	771
									37.358	1129	37.358	796	37.358	749	37.358	753	37.358	772
									37.368	1129	37.368	799	37.368	756	37.368	759	37.368	768
									37.378	1125	37.378	810	37.378	746	37.378	749	37.378	772
									37.388	1122	37.388	803	37.388	752	37.388	750	37.388	772
									37.398	1132	37.398	804	37.398	751	37.398	742	37.398	777
									37.408	1124	37.408	802	37.408	750	37.408	742	37.408	775
									37.418	1123	37.418	797	37.418	759	37.418	745	37.418	781
									37.428	1118	37.428	799	37.428	754	37.428	743	37.428	780
									37.438	1110	37.438	798	37.438	757	37.438	741	37.438	782
									37.448	1114	37.448	801	37.448	754	37.448	741	37.448	780
									37.458	1122	37.458	798	37.458	748	37.458	735	37.458	781
									37.468	1127	37.468	790	37.468	757	37.468	747	37.468	778
									37.478	1117	37.478	785	37.478	754	37.478	741	37.478	780
									37.488	1114	37.488	789	37.488	751	37.488	745	37.488	779
									37.498	1118	37.498	788	37.498	749	37.498	747	37.498	787
									37.508	1113	37.508	793	37.508	744	37.508	746	37.508	788
									37.518	1120	37.518	791	37.518	744	37.518	744	37.518	783
									37.528	1125	37.528	796	37.528	739	37.528	743	37.528	780
									37.538	1118	37.538	793	37.538	737	37.538	741	37.538	779
									37.548	1108	37.548	785	37.548	743	37.548	747	37.548	784
									37.558	1095	37.558	790	37.558	741	37.558	745	37.558	783
									37.568	1104	37.568	798	37.568	736	37.568	753	37.568	783
									37.578	1103	37.578	790	37.578	733	37.578	751	37.578	783
									37.588	1107	37.588	793	37.588	732	37.588	745	37.588	780
									37.598	1107	37.598	788	37.598	730	37.598	745	37.598	772
									37.608	1107	37.608	788	37.608	729	37.608	746	37.608	773
									37.618	1104	37.618	782	37.618	731	37.618	749	37.618	777
									37.628	1099	37.628	784	37.628	732	37.628	757	37.628	776
									37.638	1101	37.638	795	37.638	727	37.638	747	37.638	774
									37.648	1103	37.648	795	37.648	721	37.648	747	37.648	775
									37.658	1106	37.658	796	37.658	722	37.658	730	37.658	767
									37.668	1105	37.668	806	37.668	727	37.668	726	37.668	764
									37.678	1097	37.678	807	37.678	729	37.678	731	37.678	763
									37.688	1105	37.688	811	37.688	726	37.688	728	37.688	766
									37.698	1095	37.698	808	37.698	726	37.698	725	37.698	769
									37.708	1100	37.708	810	37.708	725	37.708	716	37.708	764
									37.718	1107	37.718	801	37.718	726	37.718	703	37.718	761
									37.728	1107	37.728	791	37.728	726	37.728	706	37.728	756
									37.738	1113	37.738	790	37.738	731	37.738	711	37.738	754
									37.748	1114	37.748	791	37.748	736	37.748	719	37.748	759
									37.758	1122	37.758	779	37.758	740	37.758	726	37.758	761
									37.768	1122	37.768	778	37.768	742	37.768	726	37.768	756
									37.778	1120	37.778	767	37.778	742	37.778	720	37.778	755
									37.788	1124	37.788	772	37.788	748	37.788	730	37.788	747
									37.798	1120	37.798	772	37.798	747	37.798	731	37.798	747
									37.807	1126	37.808	774	37.808	744	37.808	732	37.808	753
									37.817	1121	37.818	774	37.818	744	37.818	734	37.818	759
									37.827	1115	37.828	769	37.828	741	37.828	727	37.828	763
									37.837	1108	37.838	765	37.838	732	37.838	731	37.838	766
									37.847	1097	37.848	768	37.848	725	37.848	725	37.848	769
									37.857	1102	37.858	765	37.858	722	37.858	725	37.858	769
									37.867	1085	37.868	772	37.868	718	37.868	735	37.868	771
									37.877	1074	37.878	768	37.878	716	37.878	726	37.878	774
									37.887	1068	37.888	762	37.888	720	37.888	719	37.888	772
									37.897	1062	37.898	764	37.898	718	37.898	722	37.898	766
									37.907	1061	37.907	770	37.908	720	37.908	718	37.908	759
									37.917	1061	37.917	765	37.918	717	37.918	718	37.918	756
									37.927	1061	37.927	763	37.927	712	37.928	714	37.928	752
									37.937	1075	37.937	761	37.937	712	37.938	710	37.938	746
									37.947	1075	37.947	762	37.947	713	37.948	707	37.948	747
									37.957	1081	37.957	765	37.957	717	37.957	702	37.958	739
									37.967	1080	37.967	760	37.967	712	37.967	699	37.968	739
									37.977	1087	37.977	761	37.977	706	37.977	701	37.977	735
									37.987	1078	37.987	760	37.987	708	37.987	707	37.987	735
									37.997	1079	37.997	759	37.997	702	37.997	705	37.997	735
									38.007	1081	38.007	763	38.007	707	38.007	704	38.007	739
									38.017	1079	38.017	759	38.017	712	38.017	704	38.017	736
									38.027	1060	38.027	756	38.027	711	38.027	704	38.027	730
									38.037	1039	38.037	748	38.037	712	38.037	701	38.037	732
									38.047	1046	38.047	749	38.047	711	38.047	699	38.047	736
									38.057	1053	38.057	749	38.057	714	38.057	694	38.057	740
									38.067	1047	38.067	745	38.067	719	38.067	699	38.067	746
									38.077	1047	38.077	748	38.077	718	38.077	690	38.077	749
									38.087	1055	38.087	746	38.087	724	38.087	689	38.087	750
									38.097	1055	38.097	741	38.097	718	38.097	682	38.097	740
									38.107	1048	38.107	748	38.107	717	38.107	685	38.107	744
									38.117	1057	38.117	750	38.117	715	38.117	692	38.117	751
									38.127	1063	38.127	755	38.127	713	38.127	698	38.127	752
									38.137	1053	38.137	751	38.137	716	38.137	697	38.137	752
									38.147	1047	38.147	753	38.147	716	38.147	709	38.147	750
									38.157	1054	38.157	759	38.157	710	38.157	702	38.157	752
									38.167	1061	38.167	755	38.167	711	38.167	707	38.167	747
									38.177	1046	38.177	750	38.177	706	38.177	710	38.177	747
									38.187	1042	38.187	758	38.187	709	38.187	709	38.187	747
									38.197	1051	38.197	757	38.197	709	38.197	701	38.197	743
									38.207	1045	38.207	757	38.207	714	38.207	699	38.207	741
									38.217	1057	38.217	755	38.217	710	38.217	692	38.217	743
									38.227	1061	38.227	756	38.227	711	38.227	693	38.227	741
									38.237	1066	38.237	760	38.237	710	38.237	695	38.237	741
									38.247	1059	38.247	760	38.247	710	38.247	703	38.247	742
									38.257	1056	38.257	762	38.257	708	38.257	702	38.257	741
									38.267	1062	38.267	760	38.267	713	38.267	698	38.267	739
									38.277	1055	38.277	757	38.277	709	38.277	709	38.277	737
									38.287	1048	38.287	751	38.287	711	38.287	715	38.287	741
									38.297	1051	38.297	753	38.297	707	38.297	708	38.297	738
									38.307	1042	38.307	755	38.307	708	38.307	713	38.307	727
									38.317	1036	38.317	750	38.317	706	38.317	708	38.317	723
									38.327	1041	38.327	749	38.327	706	38.327	700	38.327	724
									38.337	1046	38.337	751	38.337	713	38.337	697	38.337	717
									38.347	1045	38.347	752	38.347	713	38.347	694	38.347	718
									38.357	1044	38.357	760	38.357	707	38.357	697	38.357	713
									38.367	1054	38.367	764	38.367	707	38.367	691	38.367	720
									38.377	1054	38.377	767	38.377	699	38.377	688	38.377	721
									38.387	1052	38.387	766	38.387	709	38.387	693	38.387	723
									38.397	1050	38.397	759	38.397	710	38.397	691	38.397	732
									38.407	1051	38.407	759	38.407	707	38.407	694	38.407	739
									38.417	1048	38.417	753	38.417	703	38.417	691	38.417	733
									38.427	1039	38.427	749	38.427	703	38.427	691	38.427	733
									38.437	1041	38.437	742	38.437	703	38.437	689	38.437	736
									38.447	1037	38.447	738	38.447	705	38.447	694	38.447	738
									38.457	1038	38.457	731	38.457	704	38.457	696	38.457	737
									38.467	1036	38.467	738	38.467	715	38.467	700	38.467	738
									38.477	1028	38.477	731	38.477	702	38.477	692	38.477	735
									38.487	1029	38.487	738	38.487	698	38.487	691	38.487	731
									38.497	1032	38.497	741	38.497	699	38.497	695	38.497	725
									38.507	1028	38.507	745	38.507	702	38.507	695	38.507	724
									38.517	1025	38.517	740	38.517	700	38.517	697	38.517	729
									38.527	1018	38.527	745	38.527	702	38.527	705	38.527	728
									38.537	1028	38.537	745	38.537	704	38.537	699	38.537	728
									38.547	1031	38.547	751	38.547	705	38.547	697	38.547	726
									38.557	1039	38.557	743	38.557	702	38.557	695	38.557	725
									38.567	1045	38.567	754	38.567	706	38.567	698	38.567	729
									38.577	1045	38.577	749	38.577	707	38.577	697	38.577	732
									38.587	1043	38.587	750	38.587	708	38.587	687	38.587	733
									38.597	1043	38.597	749	38.597	707	38.597	688	38.597	731
									38.607	1047	38.607	750	38.607	710	38.607	682	38.607	732
									38.617	1057	38.617	747	38.617	711	38.617	677	38.617	727
									38.627	1057	38.627	752	38.627	714	38.627	680	38.627	732
									38.637	1046	38.637	751	38.637	710	38.637	681	38.637	731
									38.647	1047	38.647	752	38.647	708	38.647	684	38.647	726
									38.657	1059	38.657	744	38.657	709	38.657	687	38.657	727
									38.666	1070	38.667	743	38.667	708	38.667	692	38.667	726
									38.676	1079	38.677	747	38.677	704	38.677	695	38.677	734
									38.686	1078	38.687	746	38.687	698	38.687	699	38.687	735
									38.696	1084	38.697	750	38.697	689	38.697	700	38.697	730
									38.706	1086	38.707	750	38.707	683	38.707	692	38.707	734
									38.716	1079	38.717	747	38.717	677	38.717	690	38.717	728
									38.726	1077	38.727	744	38.727	678	38.727	689	38.727	732
									38.736	1069	38.737	747	38.737	678	38.737	687	38.737	728
									38.746	1062	38.747	742	38.747	681	38.747	686	38.747	729
									38.756	1057	38.757	744	38.757	689	38.757	688	38.757	730
									38.766	1048	38.766	738	38.767	687	38.767	690	38.767	724
									38.776	1047	38.776	734	38.777	693	38.777	685	38.777	729
									38.786	1045	38.786	740	38.786	696	38.787	688	38.787	725
									38.796	1038	38.796	750	38.796	702	38.797	695	38.797	728
									38.806	1039	38.806	756	38.806	702	38.807	695	38.807	727
									38.816	1046	38.816	755	38.816	702	38.816	699	38.817	726
									38.826	1046	38.826	754	38.826	703	38.826	699	38.827	732
									38.836	1045	38.836	769	38.836	697	38.836	698	38.836	727
									38.846	1045	38.846	767	38.846	694	38.846	694	38.846	720
									38.856	1051	38.856	773	38.856	700	38.856	701	38.856	724
									38.866	1058	38.866	779	38.866	701	38.866	704	38.866	720
									38.876	1054	38.876	776	38.876	705	38.876	703	38.876	728
									38.886	1068	38.886	772	38.886	701	38.886	704	38.886	725
									38.896	1063	38.896	770	38.896	703	38.896	703	38.896	723
									38.906	1066	38.906	773	38.906	699	38.906	698	38.906	719
									38.916	1065	38.916	772	38.916	701	38.916	697	38.916	722
									38.926	1056	38.926	768	38.926	703	38.926	698	38.926	721
									38.936	1051	38.936	776	38.936	703	38.936	694	38.936	728
									38.946	1048	38.946	778	38.946	706	38.946	682	38.946	722
									38.956	1040	38.956	774	38.956	702	38.956	679	38.956	724
									38.966	1049	38.966	773	38.966	696	38.966	678	38.966	720
									38.976	1035	38.976	763	38.976	696	38.976	678	38.976	723
									38.986	1044	38.986	760	38.986	695	38.986	677	38.986	729
									38.996	1038	38.996	757	38.996	700	38.996	678	38.996	729
									39.006	1041	39.006	761	39.006	698	39.006	676	39.006	721
									39.016	1049	39.016	760	39.016	698	39.016	676	39.016	718
									39.026	1040	39.026	753	39.026	698	39.026	680	39.026	712
									39.036	1043	39.036	754	39.036	694	39.036	685	39.036	718
									39.046	1045	39.046	759	39.046	692	39.046	687	39.046	717
									39.056	1033	39.056	759	39.056	695	39.056	688	39.056	720
									39.066	1039	39.066	767	39.066	700	39.066	690	39.066	720
									39.076	1037	39.076	761	39.076	695	39.076	688	39.076	720
									39.086	1033	39.086	759	39.086	703	39.086	690	39.086	723
									39.096	1026	39.096	751	39.096	703	39.096	690	39.096	726
									39.106	1029	39.106	752	39.106	702	39.106	691	39.106	737
									39.116	1030	39.116	754	39.116	705	39.116	692	39.116	741
									39.126	1027	39.126	743	39.126	703	39.126	691	39.126	737
									39.136	1031	39.136	737	39.136	702	39.136	687	39.136	737
									39.146	1033	39.146	736	39.146	700	39.146	690	39.146	733
									39.156	1030	39.156	730	39.156	697	39.156	684	39.156	731
									39.166	1024	39.166	736	39.166	703	39.166	692	39.166	726
									39.176	1026	39.176	746	39.176	694	39.176	689	39.176	723
									39.186	1042	39.186	756	39.186	698	39.186	688	39.186	725
									39.196	1039	39.196	756	39.196	696	39.196	690	39.196	721
									39.206	1049	39.206	760	39.206	689	39.206	690	39.206	718
									39.216	1048	39.216	771	39.216	695	39.216	693	39.216	715
									39.226	1040	39.226	775	39.226	702	39.226	694	39.226	718
									39.236	1047	39.236	771	39.236	701	39.236	691	39.236	715
									39.246	1053	39.246	779	39.246	705	39.246	696	39.246	718
									39.256	1048	39.256	781	39.256	711	39.256	701	39.256	719
									39.266	1050	39.266	775	39.266	714	39.266	699	39.266	725
									39.276	1043	39.276	768	39.276	708	39.276	701	39.276	722
									39.286	1043	39.286	771	39.286	709	39.286	694	39.286	721
									39.296	1040	39.296	772	39.296	711	39.296	691	39.296	722
									39.306	1042	39.306	767	39.306	713	39.306	691	39.306	730
									39.316	1057	39.316	766	39.316	712	39.316	696	39.316	728
									39.326	1050	39.326	770	39.326	710	39.326	698	39.326	731
									39.336	1040	39.336	764	39.336	703	39.336	702	39.336	733
									39.346	1047	39.346	759	39.346	698	39.346	696	39.346	731
									39.356	1045	39.356	760	39.356	697	39.356	693	39.356	735
									39.366	1049	39.366	762	39.366	699	39.366	699	39.366	738
									39.376	1044	39.376	754	39.376	703	39.376	705	39.376	736
									39.386	1053	39.386	754	39.386	703	39.386	710	39.386	734
									39.396	1045	39.396	755	39.396	703	39.396	710	39.396	735
									39.406	1035	39.406	755	39.406	704	39.406	702	39.406	732
									39.416	1029	39.416	760	39.416	707	39.416	707	39.416	731
									39.426	1033	39.426	772	39.426	708	39.426	705	39.426	726
									39.436	1031	39.436	780	39.436	711	39.436	699	39.436	730
									39.446	1024	39.446	770	39.446	717	39.446	700	39.446	724
									39.456	1019	39.456	768	39.456	718	39.456	693	39.456	724
									39.466	1028	39.466	776	39.466	710	39.466	692	39.466	719
									39.476	1020	39.476	765	39.476	707	39.476	693	39.476	724
									39.486	1028	39.486	758	39.486	700	39.486	689	39.486	712
									39.496	1020	39.496	757	39.496	695	39.496	689	39.496	707
									39.506	1023	39.506	753	39.506	691	39.506	682	39.506	703
									39.516	1029	39.516	740	39.516	690	39.516	673	39.516	703
									39.525	1038	39.526	739	39.526	686	39.526	682	39.526	702
									39.535	1052	39.536	744	39.536	677	39.536	685	39.536	704
									39.545	1054	39.546	742	39.546	672	39.546	687	39.546	701
									39.555	1045	39.556	738	39.556	679	39.556	688	39.556	706
									39.565	1051	39.566	739	39.566	679	39.566	677	39.566	701
									39.575	1044	39.576	746	39.576	680	39.576	677	39.576	707
									39.585	1052	39.586	743	39.586	682	39.586	679	39.586	708
									39.595	1057	39.596	739	39.596	688	39.596	685	39.596	718
									39.605	1049	39.606	740	39.606	687	39.606	689	39.606	717
									39.615	1042	39.616	738	39.616	684	39.616	681	39.616	720
									39.625	1037	39.625	741	39.626	689	39.626	677	39.626	721
									39.635	1037	39.635	742	39.636	696	39.636	681	39.636	722
									39.645	1037	39.645	739	39.645	691	39.646	683	39.646	723
									39.655	1035	39.655	744	39.655	697	39.656	689	39.656	724
									39.665	1043	39.665	744	39.665	701	39.666	690	39.666	719
									39.675	1038	39.675	748	39.675	699	39.675	686	39.676	721
									39.685	1034	39.685	751	39.685	704	39.685	681	39.686	714
									39.695	1038	39.695	748	39.695	705	39.695	679	39.695	714
									39.705	1033	39.705	750	39.705	704	39.705	681	39.705	708
									39.715	1046	39.715	748	39.715	702	39.715	684	39.715	699
									39.725	1042	39.725	748	39.725	699	39.725	674	39.725	697
									39.735	1046	39.735	750	39.735	702	39.735	665	39.735	695
									39.745	1046	39.745	745	39.745	698	39.745	668	39.745	696
									39.755	1048	39.755	740	39.755	691	39.755	670	39.755	695
									39.765	1043	39.765	740	39.765	695	39.765	675	39.765	697
									39.775	1045	39.775	742	39.775	690	39.775	674	39.775	703
									39.785	1035	39.785	748	39.785	688	39.785	680	39.785	704
									39.795	1041	39.795	741	39.795	684	39.795	679	39.795	713
									39.805	1036	39.805	741	39.805	685	39.805	685	39.805	714
									39.815	1034	39.815	742	39.815	682	39.815	691	39.815	716
									39.825	1039	39.825	742	39.825	682	39.825	700	39.825	721
									39.835	1030	39.835	745	39.835	680	39.835	697	39.835	722
									39.845	1024	39.845	752	39.845	686	39.845	705	39.845	727
									39.855	1038	39.855	747	39.855	682	39.855	705	39.855	729
									39.865	1031	39.865	738	39.865	679	39.865	704	39.865	730
									39.875	1035	39.875	735	39.875	684	39.875	697	39.875	729
									39.885	1027	39.885	739	39.885	687	39.885	697	39.885	721
									39.895	1027	39.895	738	39.895	682	39.895	689	39.895	720
									39.905	1028	39.905	735	39.905	685	39.905	689	39.905	718
									39.915	1028	39.915	733	39.915	683	39.915	686	39.915	711
									39.925	1034	39.925	732	39.925	683	39.925	690	39.925	707
									39.935	1036	39.935	729	39.935	692	39.935	677	39.935	707
									39.945	1032	39.945	733	39.945	692	39.945	674	39.945	709
[truncated: 3,009 more rows]

## Sheet: Figure 3
a																																							b
FeAl							1Mo15FeAl								1Mo12FeAl								1Mo9FeAl								1Mo6FeAl								1Mo15FeAl							1Mo12FeAl
Binding energy (eV)	Intensity	Intensity	Intensity	Intensity	Intensity		Binding energy (eV)	Intensity	Intensity	Intensity	Intensity	Intensity	Intensity		Binding energy (eV)	Intensity	Intensity	Intensity	Intensity	Intensity	Intensity		Binding energy (eV)	Intensity	Intensity	Intensity	Intensity	Intensity	Intensity		Binding energy (eV)	Intensity	Intensity	Intensity	Intensity	Intensity	Intensity		Binding energy (eV)	Intensity	Intensity	Intensity	Intensity	Intensity		Binding energy (eV)	Intensity	Intensity	Intensity
730.978	9502.5	9556.53	9501.5	9513.95	9544.08		730.88	11342.5	11354	11298.6	11342.1	11310.2	11298.9		730.91	12200	12328.5	12200	12223.5	12303.3	12201.7		730.894	11977.5	12117.4	11977.5	12080.8	12003.7	11987.9		730.997	12932.5	13113.5	12932.5	13071.8	12967.1	12939.6		239.005	3088	3186.34	3048.74	3089.24	3145.84		239.035	3447.5	3786.58	3602.5
730.853	9562.5	9557.04	9500.49	9513.09	9544.43		730.755	11252.5	11355.7	11298.6	11343.5	11310.4	11298.9		730.785	11955	12332.4	12200	12223.8	12306.8	12201.8		730.769	12352.5	12121.6	11977.5	12084.5	12004	11988.1		730.872	13080	13119	12932.5	13076.7	12967.5	12939.7		238.88	2976	3196.28	3049.49	3091.6	3154.17		238.91	3535	3798.78	3603.01
730.728	9417.5	9556.82	9498.68	9511.44	9544.06		730.63	11390	11358.2	11299.4	11345.9	11311.4	11299.7		730.66	12380	12340.2	12203.8	12227.9	12314.3	12205.5		730.644	11875	12122.1	11973.6	12084.4	12000.4	11984.5		730.747	13075	13123.2	12930.9	13080.3	12966.4	12938.3		238.755	3204	3207.33	3050.23	3094.06	3163.5		238.785	3482.5	3811.93	3603.24
730.603	9462.5	9558.55	9498.74	9511.66	9545.62		730.505	11077.5	11358.4	11297.8	11345.9	11309.9	11298.1		730.535	12080	12341.8	12201	12225.5	12315.5	12202.9		730.519	12242.5	12127.7	11974.6	12089.4	12001.8	11985.7		730.622	13235	13127.7	12929.3	13084.2	12965.2	12936.8		238.63	3012	3219.66	3050.98	3096.62	3174.01		238.66	3525	3826.72	3603.64
730.478	9462.5	9559.77	9498.21	9511.3	9546.68		730.38	11342.5	11364.2	11301.8	11351.6	11314	11302.1		730.41	12392.5	12348.1	12202.9	12227.6	12321.5	12204.8		730.394	12307.5	12129.8	11971.8	12090.9	11999.4	11983.1		730.497	13137.5	13130.8	12925.9	13086.7	12962.3	12933.6		238.505	3164	3233.5	3051.72	3099.3	3185.93		238.535	3452.5	3843.1	3603.9
730.353	9642.5	9561.07	9497.68	9510.93	9547.82		730.255	11432.5	11365.4	11301	11352.7	11313.5	11301.4		730.285	12087.5	12349.9	12200	12225.1	12323	12201.9		730.269	12230	12131.4	11968.3	12091.9	11996.2	11979.9		730.372	13365	13135.3	12923.6	13090.5	12960.5	12931.5		238.38	3236	3249.14	3052.47	3102.09	3199.51		238.41	3792.5	3861.79	3604.4
730.228	9435	9560.11	9494.78	9508.2	9546.69		730.13	11142.5	11365.1	11298.6	11352.2	11311.2	11299		730.16	12087.5	12356.6	12201.7	12227.1	12329.3	12203.7		730.144	12575	12134.1	11965.6	12094	11993.8	11977.4		730.247	13332.5	13137.6	12918.7	13092.2	12956.1	12926.8		238.255	3340	3266.88	3053.21	3105.03	3215.06		238.285	3630	3881.83	3603.78
730.103	9657.5	9561.92	9494.57	9508.16	9548.33		730.005	11190	11370.1	11301.5	11357	11314.2	11301.8		730.035	12335	12363.7	12203.5	12229.2	12336	12205.5		730.019	12192.5	12133.4	11959.2	12092.7	11987.9	11971.3		730.122	12990	13140.6	12914.1	13094.5	12952	12922.4		238.13	3272	3287.08	3053.95	3108.1	3232.93		238.16	3682.5	3905.4	3603.69
729.978	9357.5	9560.93	9491.44	9505.2	9547.17		729.88	11255	11374.4	11303.5	11361.2	11316.4	11303.8		729.91	12082.5	12367.2	12201.5	12227.5	12339.1	12203.5		729.894	12347.5	12137.1	11956.8	12095.7	11985.8	11969.1		729.997	13467.5	13147.9	12913.3	13101.1	12951.7	12921.7		238.005	3328	3310.14	3054.7	3111.34	3253.5		238.035	3725	3932.43	3603.43
729.853	9652.5	9563.95	9492.19	9506.14	9550		729.755	11590	11377.7	11304.4	11364.3	11317.5	11304.7		729.785	12415	12375	12203.3	12229.7	12346.5	12205.4		729.769	12420	12139.4	11952.7	12097.4	11982.1	11965.4		729.872	13205	13150.3	12907.2	13102.9	12946.1	12915.8		237.88	3224	3336.51	3055.44	3114.75	3277.21		237.91	3880	3963.69	3603.03
729.728	9422.5	9563.25	9489.09	9503.22	9549.11		729.63	11380	11375.1	11299.2	11361.5	11312.5	11299.6		729.66	12097.5	12378	12200	12226.8	12349.1	12202.2		729.644	12407.5	12141.4	11947.8	12098.6	11977.6	11960.8		729.747	13177.5	13156.2	12903.9	13108	12943.3	12912.7		237.755	3364	3366.65	3056.19	3118.35	3304.49		237.785	3815	3999.74	3602.11
729.603	9577.5	9565.65	9488.96	9503.28	9551.33		729.505	11740	11376.4	11297.7	11362.5	11311.2	11298.1		729.535	12295	12386.3	12201.6	12228.7	12357	12203.8		729.519	12340	12143.9	11943	12100.4	11973.2	11956.3		729.622	13255	13162.9	12900.9	13114	12940.8	12909.9		237.63	3296	3401.06	3056.93	3122.15	3335.83		237.66	4035	4042.33	3601.41
729.478	9530	9566.18	9486.8	9501.31	9551.67		729.38	11092.5	11371.3	11289.7	11357.2	11303.4	11290.1		729.41	11995	12392	12200.2	12227.7	12362.2	12202.4		729.394	12402.5	12147.5	11938.9	12103.3	11969.5	11952.4		729.497	13215	13169.4	12897	13119.8	12937.5	12906.2		237.505	3656	3440.21	3057.67	3126.19	3371.7		237.535	3862.5	4091.71	3599.97
729.353	9590	9567.48	9485.24	9499.94	9552.77		729.255	11560	11377.9	11293.3	11363.7	11307.1	11293.7		729.285	12187.5	12402.7	12203.3	12231.2	12372.5	12205.6		729.269	12377.5	12150.9	11934	12106	11965	11947.9		729.372	13467.5	13177.1	12893.5	13126.6	12934.5	12902.9		237.38	3452	3484.57	3058.42	3130.47	3412.52		237.41	4240	4150.45	3599.1
729.228	9537.5	9568.15	9482.87	9497.77	9553.24		729.13	11215	11376.3	11288.5	11361.9	11302.5	11288.9		729.16	12247.5	12411.1	12203.6	12231.8	12380.5	12205.9		729.144	12495	12155.2	11929.4	12109.5	11960.8	11943.6		729.247	13130	13182.7	12887.2	13131.5	12928.7	12896.8		237.255	3796	3534.56	3059.16	3135.03	3458.69		237.285	4225	4218.11	3596.98
729.103	9522.5	9569.67	9481.15	9496.26	9554.57		729.005	11652.5	11381.1	11289.8	11366.5	11304	11290.2		729.035	12365	12419.1	12202.9	12231.5	12388.1	12205.3		729.019	11937.5	12158.9	11923.5	12112.4	11955.4	11938		729.122	13262.5	13192.9	12884.5	13140.9	12926.6	12894.4		237.13	3548	3590.48	3059.91	3139.9	3510.48		237.16	4290	4297.36	3594.91
728.978	9460	9571.59	9479.61	9494.92	9556.28		728.88	11292.5	11378.2	11283.2	11363.4	11297.6	11283.7		728.91	12180	12426	12200.4	12229.4	12394.5	12202.9		728.894	12357.5	12169	11923.3	12121.7	11955.7	11938.3		728.997	13020	13202.6	12880.3	13149.7	12923	12890.4		237.005	3828	3652.44	3060.65	3145.11	3567.99		237.035	4462.5	4389.22	3592.61
728.853	9345	9574.54	9478.87	9494.39	9559.02		728.755	11582.5	11382	11283.1	11367	11297.7	11283.5		728.785	12445	12436.4	12200.7	12230.2	12404.4	12203.2		728.769	12332.5	12175.5	11918.8	12127.5	11951.6	11934.1		728.872	13472.5	13216	12878.8	13162.3	12922.1	12889.1		236.88	3748	3720.31	3061.39	3150.69	3631.02		236.91	4640	4494.44	3589.73
728.728	9585	9579.25	9479.62	9495.36	9563.51		728.63	11212.5	11380.8	11277.7	11365.6	11292.5	11278.1		728.66	12470	12443.5	12197	12226.8	12411.1	12199.6		728.644	12180	12183.1	11914.5	12134.2	11947.7	11930.2		728.747	13237.5	13225.6	12872.2	13171	12916.2	12882.9		236.755	3812	3793.52	3062.14	3156.71	3698.96		236.785	4615	4613.69	3586.26
728.603	9482.5	9581.11	9477.24	9493.2	9565.15		728.505	11707.5	11386.6	11278.8	11371.1	11293.9	11279.3		728.535	12357.5	12451	12192.8	12223.1	12418.1	12195.5		728.519	12245	12193.3	11911.7	12143.5	11945.4	11927.8		728.622	13472.5	13239.1	12868.2	13183.6	12912.8	12879.1		236.63	3796	3870.89	3062.88	3163.2	3770.58		236.66	5012.5	4747.62	3582.86
728.478	9800	9584.58	9476.17	9492.35	9568.4		728.38	11375	11383.7	11271.1	11368	11286.3	11271.6		728.41	12327.5	12461.2	12190.3	12221	12427.8	12193		728.394	12127.5	12203.8	11908.2	12153.1	11942.4	11924.7		728.497	13440	13251.4	12861.5	13195	12906.8	12872.7		236.505	3984	3950.41	3063.63	3170.23	3843.8		236.535	4855	4893.68	3578.13
728.353	9525	9584.22	9470.94	9487.34	9567.81		728.255	11657.5	11387.2	11269.2	11371.2	11284.7	11269.7		728.285	12167.5	12472.8	12188.2	12219.4	12438.9	12191		728.269	12412.5	12216.6	11905.9	12165	11940.6	11922.9		728.372	13870	13265.5	12855.1	13208.2	12901	12866.6		236.38	4096	4029.05	3064.37	3177.89	3915.53		236.41	5260	5050.71	3573.91
728.228	9692.5	9587.76	9469.23	9485.87	9571.11		728.13	11552.5	11385.9	11262.2	11369.7	11277.9	11262.7		728.16	12315	12488	12188.5	12220.1	12453.6	12191.4		728.144	12355	12227.7	11900.6	12175.1	11935.9	11918		728.247	13292.5	13276.6	12844	13218.3	12890.5	12855.7		236.255	4312	4102.69	3065.12	3186.26	3981.55		236.285	5155	5211.25	3568.33
728.103	9580	9589.47	9465.31	9482.19	9572.59		728.005	11362.5	11386.9	11257	11370.5	11272.9	11257.5		728.035	12557.5	12502.2	12186.6	12218.7	12467.2	12189.5		728.019	12402.5	12240.7	11895.9	12187.2	11931.6	11913.8		728.122	13752.5	13295.8	12839	13236.5	12886.2	12851.1		236.13	4120	4166.42	3065.86	3195.46	4036.81		236.16	5580	5368.04	3563.08
727.978	9690	9593.03	9462.81	9479.93	9575.9		727.88	11660	11391.8	11255	11375.1	11271.2	11255.6		727.91	12337.5	12514.1	12180.9	12213.5	12478.5	12183.9		727.894	12525	12254.7	11890.6	12200.1	11926.9	11908.9		727.997	13260	13312	12828.9	13251.7	12876.9	12841.4		236.005	4288	4215.15	3066.61	3205.63	4076.13		236.035	5445	5506.88	3556.41
727.853	9507.5	9595.57	9458.83	9476.21	9578.2		727.755	11425	11391.9	11247.7	11375	11264.1	11248.3		727.785	12360	12530.8	12178.5	12211.5	12494.6	12181.6		727.769	12377.5	12269	11884	12213.4	11920.8	11902.8		727.872	13610	13335.7	12824.2	13274.4	12872.8	12837		235.88	4312	4244.81	3067.35	3216.93	4095.23		235.91	5780	5615.05	3550.16
727.728	9667.5	9600.95	9457.2	9474.83	9583.32		727.63	11490	11396.9	11244.5	11379.7	11261.1	11245.1		727.66	12567.5	12548.7	12175.7	12209.3	12511.9	12178.9		727.644	12375	12286.6	11878.8	12229.9	11916.2	11898.2		727.747	13530	13358	12815.5	13295.5	12864.9	12828.6		235.755	4168	4253.36	3068.09	3229.57	4091.89		235.785	5592.5	5677.4	3542.79
727.603	9717.5	9604.74	9453.45	9471.34	9586.85		727.505	11360	11401.3	11240.1	11383.9	11257	11240.7		727.535	12622.5	12565.1	12169.8	12203.8	12527.8	12173		727.519	12620	12306	11873.6	12248.2	11911.6	11893.6		727.622	14212.5	13383.6	12807.6	13320.1	12857.8	12821.1		235.63	4108	4241.57	3068.84	3243.79	4066.61		235.66	5617.5	5687.4	3536.01
727.478	9385	9608.39	9448.99	9467.15	9590.24		727.38	11817.5	11408.9	11237.9	11391.2	11255	11238.5		727.41	12465	12582.6	12162.8	12197.4	12544.7	12166.2		727.394	12735	12324.9	11865.9	12265.9	11904.3	11886.3		727.497	13565	13404.5	12792.1	13339.7	12843	12806		235.505	4208	4212.8	3069.58	3259.91	4022.47		235.535	5587.5	5644.56	3529.13
727.353	9895	9616.94	9448.83	9467.26	9598.52		727.255	11437.5	11409.2	11227.4	11391.2	11244.8	11228.1		727.285	12637.5	12604.4	12158.2	12193.3	12565.9	12161.7		727.269	12600	12344.7	11856.8	12284.5	11895.9	11877.9		727.372	14132.5	13435.3	12783.6	13369.4	12835.3	12797.9		235.38	4208	4172.15	3070.33	3278.26	3964.21		235.41	5592.5	5557.86	3522.32
727.228	9437.5	9619.46	9441.99	9460.7	9600.76		727.13	11500	11417.2	11223.6	11398.9	11241.3	11224.3		727.16	12725	12625.8	12150.9	12186.5	12586.5	12154.5		727.144	12510	12368.1	11849	12306.8	11888.7	11870.7		727.247	13765	13462.9	12768.8	13395.7	12821.2	12783.4		235.255	4032	4125.28	3071.07	3299.26	3897.08		235.285	5447.5	5441.42	3515.47
727.103	9667.5	9628.56	9441.05	9460.04	9609.57		727.005	11580	11425.2	11218.6	11406.6	11236.6	11219.3		727.035	13062.5	12648	12142.1	12178.3	12608.1	12145.8		727.019	12662.5	12394.9	11842.1	12332.3	11882.4	11864.5		727.122	14127.5	13497.7	12757.8	13429.3	12811	12772.9		235.13	4112	4077.47	3071.81	3323.41	3825.88		235.16	5425	5311.12	3509.09
726.978	9637.5	9635.36	9437.09	9456.37	9616.08		726.88	11465	11432.9	11212.1	11414	11230.3	11212.8		726.91	12697.5	12667.5	12128	12164.8	12626.9	12131.8		726.894	12750	12422.6	11833.5	12358.7	11874.5	11856.6		726.997	13602.5	13532	12742.7	13462.3	12796.8	12758.2		235.005	4112	4033.09	3072.56	3351.23	3754.41		235.035	5107.5	5179.95	3502.75
726.853	9825	9643.26	9433.47	9453.05	9623.69		726.755	11630	11444	11207.5	11424.8	11226	11208.3		726.785	12960	12695	12119.3	12156.7	12653.7	12123.2		726.769	12925	12452.1	11824	12386.8	11865.5	11847.7		726.872	13977.5	13575.5	12733.2	13504.5	12788.1	12749.2		234.88	3972	3995.45	3073.3	3383.33	3685.42		234.91	5190	5058.98	3497.44
726.728	9860	9649.46	9427.34	9447.23	9629.58		726.63	11362.5	11453.5	11199.9	11434	11218.7	11200.6		726.66	12872.5	12721.1	12106.5	12144.4	12679.1	12110.5		726.644	12705	12482.4	11812.5	12415.7	11854.7	11837		726.747	13792.5	13618.6	12719.5	13546.2	12775.3	12736		234.755	3972	3966.95	3074.05	3420.37	3620.63		234.785	4782.5	4953.78	3491.84
726.603	9742.5	9655.94	9420.68	9440.88	9635.75		726.505	11817.5	11469.5	11197	11449.6	11216.1	11197.7		726.535	13115	12751.3	12094.8	12133.3	12708.5	12098.9		726.519	13177.5	12517.9	11803.1	12449.7	11846.1	11828.4		726.622	14062.5	13667.5	12707.6	13593.7	12764.3	12724.7		234.63	3952	3949.28	3074.79	3463.03	3561.03		234.66	5140	4870.43	3487.58
726.478	9952.5	9664.73	9415.48	9435.99	9644.22		726.38	11425	11478.9	11185.8	11458.7	11205.1	11186.5		726.41	12747.5	12780.5	12079.2	12118.3	12737.1	12083.5		726.394	12695	12551.3	11788.8	12481.6	11832.4	11814.9		726.497	13527.5	13717.2	12692.7	13642	12750.3	12710.3		234.505	4116	3943.57	3075.53	3512.04	3507.07		234.535	4702.5	4809.24	3482.11
726.353	9652.5	9671.59	9407.45	9428.29	9650.75		726.255	11692.5	11497.1	11181.4	11476.6	11201.1	11182.2		726.285	13047.5	12818.3	12069	12108.8	12774	12073.4		726.269	12970	12592.6	11779.3	12521.4	11823.7	11806.3		726.372	14175	13776.6	12683.5	13699.9	12742	12701.7		234.38	3900	3950.6	3076.28	3568.06	3458.82		234.41	4882.5	4774.67	3478.07
726.228	9912.5	9683.17	9403.24	9424.42	9662		726.13	11505	11512.5	11172.2	11491.6	11192.2	11173		726.16	12792.5	12854.4	12054	12094.4	12809.3	12058.6		726.144	12865	12634	11766.9	12561.1	11812	11794.7		726.247	13825	13832.8	12667	13754.5	12726.6	12685.8		234.255	4024	3970.83	3077.02	3631.76	3416.09		234.285	4605	4765.97	3473.43
726.103	9657.5	9692.22	9395.58	9417.1	9670.7		726.005	11542.5	11533.1	11166.2	11511.9	11186.5	11167		726.035	13132.5	12897.3	12042.7	12083.8	12851.4	12047.5		726.019	12780	12679.3	11755.4	12604.7	11801.2	11784.2		726.122	14052.5	13896.4	12654.3	13816.4	12714.8	12673.7		234.13	3892	4004.47	3077.77	3703.64	3378.59		234.16	4890	4785.61	3469.69
725.978	9787.5	9705.42	9391.15	9413.02	9683.55		725.88	11635	11555.3	11159.4	11533.6	11180.1	11160.3		725.91	12970	12937.9	12026	12067.9	12891.2	12031		725.894	12927.5	12728.1	11744.7	12651.8	11791.3	11774.5		725.997	13840	13960.8	12638.9	13879.2	12700.4	12658.9		234.005	4140	4051.43	3078.51	3784.04	3345.9		234.035	4940	4832.49	3464.99
725.853	9672.5	9717.77	9384.97	9407.19	9695.55		725.755	11612.5	11577.9	11150.8	11555.9	11171.8	11151.7		725.785	13117.5	12983.8	12011.6	12054.1	12936.1	12016.7		725.769	12977.5	12777.8	11732.4	12699.6	11779.7	11763.2		725.872	14340	14030.6	12625.6	13947.3	12688.2	12646.4		233.88	4064	4111.28	3079.26	3872.97	3317.56		233.91	4870	4907.89	3460.11
725.728	9645	9732.44	9380.21	9402.8	9709.84		725.63	11395	11603	11142.4	11580.6	11163.8	11143.4		725.66	12762.5	13029.9	11994.7	12037.9	12981.3	12000		725.644	13080	12829	11719.4	12749	11767.5	11751.3		725.747	13692.5	14097.3	12606.7	14012.2	12670.3	12628.2		233.755	4376	4183.05	3080	3969.94	3293.11		233.785	5110	5012.38	3455.45
725.603	9605	9748.25	9375.74	9398.71	9725.28		725.505	11822.5	11634.3	11137.9	11611.5	11159.6	11138.9		725.535	13050	13083.6	11983	12026.9	13034.1	11988.4		725.519	12940	12880.8	11705.2	12798.8	11754.1	11738.2		725.622	14297.5	14172.9	12594.7	14085.9	12659.4	12617		233.63	3984	4265.06	3080.74	4073.74	3272.07		233.66	5277.5	5144.49	3449.98
725.478	9772.5	9765.32	9371.74	9395.1	9741.97		725.38	11535	11660	11125.5	11636.8	11147.6	11126.5		725.41	13177.5	13134.7	11966.6	12011.4	13084.3	11972.3		725.394	13225	12935	11692.3	12850.9	11742.1	11726.5		725.497	14040	14242.5	12575.9	14153.6	12641.8	12599		233.505	4480	4354.62	3081.49	4182.1	3254.01		233.535	5447.5	5303	3443.93
725.353	9825	9780.85	9365.5	9389.25	9757.09		725.255	11607.5	11692.8	11118.1	11669.2	11140.6	11119.2		725.285	13210	13185.1	11948.1	11993.7	13133.6	11954		725.269	13037.5	12986.4	11676.2	12900.1	11727	11711.8		725.372	14315	14314.6	12559.8	14223.7	12626.8	12583.7		233.38	4336	4447.65	3082.23	4291.38	3238.5		233.41	5457.5	5484.66	3437.31
725.228	9877.5	9796.19	9358.49	9382.65	9772.03		725.13	11612.5	11726.1	11109.2	11702	11132.2	11110.4		725.16	13470	13235.3	11928.8	11975.2	13182.9	11935		725.144	13245	13038.9	11662	12950.3	11713.6	11699		725.247	13887.5	14381.7	12540.4	14288.7	12608.6	12565.3		233.255	4548	4538.53	3082.98	4396.32	3225.19		233.285	5940	5684.04	3430.63
725.103	9827.5	9811.18	9350.7	9375.27	9786.6		725.005	11857.5	11760.6	11100.1	11736.1	11123.5	11101.3		725.035	13472.5	13280.9	11905.3	11952.4	13227.4	11911.6		725.019	13332.5	13087.1	11645.5	12996.2	11698	11683.9		725.122	14525	14449.9	12525.6	14354.8	12595	12551.4		233.13	4596	4620.09	3083.72	4490.08	3213.73		233.16	5932.5	5889.56	3422.33
724.978	9775	9826.95	9343.46	9368.46	9801.95		724.88	11725	11791.6	11086.5	11766.6	11110.2	11087.7		724.91	13710	13324.7	11881.3	11929.3	13270.1	11887.9		724.894	13142.5	13131	11627.9	13037.6	11681.3	11667.8		724.997	13870	14505.6	12503.5	14408.2	12574.1	12530.3		233.005	4748	4684.23	3084.47	4564.86	3203.83		233.035	6202.5	6087.83	3414.03
724.853	9627.5	9843.32	9336.82	9362.26	9817.88		724.755	11732.5	11825.1	11074.9	11799.6	11099.1	11076.2		724.785	13237.5	13361.6	11853.4	11902.2	13305.9	11860.2		724.769	13055	13171.9	11612.1	13075.9	11666.5	11653.7		724.872	14435	14560.9	12488.5	14461.1	12560.4	12516.3		232.88	4608	4723.21	3085.21	4613.16	3195.26		232.91	6282.5	6257.88	3404.8
724.728	9662.5	9861.23	9332.01	9357.9	9835.34		724.63	11942.5	11857.8	11063	11831.8	11087.6	11064.4		724.66	13327.5	13400.9	11832.2	11882	13344	11839.4		724.644	13060	13207.2	11597	13108.4	11652.4	11640.4		724.747	14167.5	14600.2	12467	14498.1	12540.2	12496		232.755	4652	4731.34	3085.95	4629.49	3187.8		232.785	6355	6377.66	3395.29
724.603	9732.5	9878	9326.69	9353.04	9851.65		724.505	11697.5	11885	11047.1	11858.5	11072.2	11048.6		724.535	13307.5	13432.6	11809.3	11860	13374.4	11816.8		724.519	13285	13234.4	11581.7	13132.8	11638.1	11627		724.622	14622.5	14630.9	12448.2	14526.2	12522.8	12478.5		232.63	4704	4706.53	3086.7	4611.96	3181.27		232.66	6442.5	6426.96	3385.5
724.478	9580	9892.78	9320.38	9347.21	9865.95		724.38	11805	11913.6	11035.4	11886.5	11060.9	11036.9		724.41	13375	13456.5	11786.4	11838	13397.1	11794.2		724.394	13095	13249.8	11563.9	13145.1	11621.4	11611.2		724.497	14220	14643.1	12424.3	14535.7	12500.2	12455.8		232.505	4640	4650.89	3087.44	4562.79	3175.53		232.535	6320	6394.37	3375.39
724.353	9945	9908.06	9315.98	9343.3	9880.74		724.255	11645	11935.9	11021.5	11908.3	11047.5	11023		724.285	13242.5	13469.8	11762.1	11814.7	13409	11770.3		724.269	13242.5	13256.6	11547.9	13148.6	11606.5	11597.4		724.372	14475	14645	12404.5	14534.8	12481.8	12437.3		232.38	4476	4569.98	3088.19	4487.69	3170.47		232.41	6325	6282.26	3365.65
724.228	9645	9916.67	9306.75	9334.57	9888.85		724.13	11882.5	11955.3	11010.2	11927.2	11036.7	11011.8		724.16	13365	13474.2	11739.5	11793.1	13412	11748.1		724.144	12872.5	13250.4	11530.2	13139	11589.9	11582		724.247	14260	14628.5	12381.6	14515.4	12460.4	12416		232.255	4620	4471.29	3088.93	4394.24	3165.98		232.285	6187.5	6104.24	3355.86
724.103	9810	9926.8	9301.33	9329.66	9898.47		724.005	11587.5	11963.4	10994.4	11934.6	11021.4	10996.2		724.035	13075	13464.7	11714.7	11769.2	13401.2	11723.6		724.019	13365	13236.4	11516.2	13121.4	11577	11570.5		724.122	14207.5	14598.7	12360.9	14482.5	12441.2	12396.8		232.13	4316	4362.53	3089.67	4290.21	3161.99		232.16	5832.5	5881.85	3346.5
723.978	9850	9932.02	9293.67	9322.53	9903.16		723.88	11725	11968.5	10983.7	11939.1	11011.2	10985.5		723.91	13207.5	13447.1	11693.9	11749.5	13382.1	11703.3		723.894	12870	13205.8	11496.9	13086.8	11558.9	11553.9		723.997	14315	14554.4	12340.6	14435	12422.4	12378.2		232.005	4216	4250.33	3090.42	4182.32	3158.43		232.035	5792.5	5637.62	3338.28
723.853	10010	9933.57	9285.4	9314.8	9904.17		723.755	11925	11962.1	10970.3	11932.1	10998.4	10972.2		723.785	13112.5	13415	11670.7	11727.5	13348.4	11680.6		723.769	13152.5	13169.3	11482.6	13046.3	11545.7	11542.5		723.872	13952.5	14494.9	12318.8	14372	12402.2	12358.2		231.88	4268	4139.78	3091.16	4075.7	3155.25		231.91	5422.5	5388.65	3330.16
723.728	9887.5	9929.58	9274.92	9304.88	9899.62		723.63	11807.5	11942.8	10953	11912.1	10981.6	10955.1		723.66	13042.5	13372.1	11648.7	11706.5	13303.9	11659.1		723.644	12517.5	13120.1	11465.1	12992.7	11529.5	11528.2		723.747	14225	14426.9	12300.8	14300.5	12385.8	12342.1		231.755	4164	4034.35	3091.91	3973.87	3152.39		231.785	5332.5	5148.83	3323.24
723.603	9962.5	9923.53	9265.9	9296.44	9893		723.505	11840	11916.2	10937.6	11884.9	10966.8	10939.8		723.535	12830	13319.1	11627.4	11686.4	13249.2	11638.3		723.519	13140	13069.1	11454.1	12936.9	11519.8	11520.6		723.622	14020	14345.4	12279.6	14215.2	12366.3	12323		231.63	3992	3936.18	3092.65	3879	3149.83		231.66	4910	4925.16	3316.6
723.478	9697.5	9912.78	9255.79	9286.92	9881.65		723.38	11857.5	11880.5	10921.3	11848.5	10951	10923.6		723.41	13110	13259.4	11609	11669.1	13187.7	11620.5		723.394	12642.5	13004.7	11436.5	12867.5	11503.5	11506.8		723.497	14082.5	14257.8	12260.4	14123.6	12348.8	12306.2		231.505	3948	3846.37	3093.39	3792.23	3147.53		231.535	4960	4722.85	3311.33
723.353	10112.5	9901.8	9249.01	9280.75	9870.06		723.255	11837.5	11836.8	10904.4	11804	10934.7	10906.8		723.285	12505	13187.1	11586	11647.4	13113.5	11598.3		723.269	12835	12940.2	11423.9	12797.6	11492.3	11498.2		723.372	13725	14163.2	12240.3	14024.7	12330.5	12288.6		231.38	3904	3765.33	3094.14	3714.01	3145.47		231.41	4477.5	4541.87	3305.87
723.228	9612.5	9881.89	9236.72	9269.08	9849.52		723.13	11760	11787	10887.5	11753.5	10918.5	10890.1		723.16	12902.5	13117.2	11572	11634.6	13041.6	11584.9		723.144	12510	12870	11409.2	12721.5	11478.9	11487.9		723.247	13857.5	14068.4	12223.9	13925.3	12316	12274.9		231.255	3580	3693.01	3094.88	3644.28	3143.61		231.285	4370	4383.88	3302
723.103	10250	9865.21	9230.8	9263.81	9832.21		723.005	11480	11733.8	10871.7	11699.5	10903.3	10874.5		723.035	12470	13036.3	11551.6	11615.6	12958.6	11565.4		723.019	12920	12800.9	11397.7	12646.3	11468.9	11481.2		723.122	13447.5	13969.6	12205.9	13821.7	12299.9	12259.9		231.13	3840	3629.03	3095.63	3582.71	3141.95		231.16	4085	4246.54	3298.47
722.978	9450	9837.32	9216.47	9250.14	9803.65		722.88	11532.5	11682	10860.7	11646.8	10893	10863.6		722.91	12672.5	12958.5	11537.6	11602.9	12878.6	11552.2		722.894	12510	12726.7	11381.8	12565.3	11454.4	11470.5		722.997	13795	13874.6	12192.2	13721.4	12288.1	12249.5		231.005	3500	3572.84	3096.37	3528.76	3140.45		231.035	4005	4128.8	3295.87
722.853	9732.5	9817.3	9212.41	9246.76	9782.94		722.755	11230	11627.1	10848.6	11591.1	10881.5	10851.7		722.785	12305	12875.6	11520.3	11586.9	12793.4	11535.8		722.769	12835	12656.9	11370	12488.3	11444.2	11464.4		722.872	13455	13776.4	12174.5	13617.6	12272.5	12235.4		230.88	3460	3523.78	3097.12	3481.78	3139.11		230.91	3907.5	4028.03	3293.52
722.728	9540	9791.56	9204.6	9239.67	9756.5		722.63	11135	11576.6	10841.7	11539.7	10875.3	10845		722.66	12807.5	12797.6	11508.3	11576.3	12713	11524.9		722.644	12430	12584.9	11354.7	12408.6	11430.5	11455.3		722.747	13592.5	13683.5	12160.4	13518.7	12260.4	12225.2		230.755	3476	3481.14	3097.86	3441.08	3137.92		230.785	3790	3942.27	3291.49
722.603	9590	9766.69	9199.22	9235	9730.9		722.505	11172.5	11527.8	10836.4	11489.9	10870.7	10840		722.535	12360	12712.2	11488.4	11557.9	12625	11506.2		722.519	12855	12518.9	11343.5	12334.3	11420.8	11450.8		722.622	13387.5	13591.7	12144.6	13420.4	12246.8	12213.7		230.63	3272	3444.2	3098.61	3405.95	3136.85		230.66	3675	3869.56	3289.84
722.478	9620	9739.98	9193.1	9229.64	9703.44		722.38	11130	11479.1	10830.3	11440.2	10865.4	10834.2		722.41	12422.5	12634.8	11475.1	11546.1	12544.7	11494.1		722.394	12635	12451	11327.7	12257.4	11406.7	11442.3		722.497	13272.5	13505.3	12130.9	13327.1	12235.2	12204.8		230.505	3388	3412.26	3099.35	3375.7	3135.9		230.535	3542.5	3808.01	3288.57
722.353	9547.5	9712.07	9186.52	9223.83	9674.76		722.255	11200	11432.4	10824.9	11392.5	10860.8	10829		722.285	12405	12558.1	11460.6	11533.2	12465.1	11481		722.269	12440	12388.2	11314	12185	11394.8	11436.5		722.372	12935	13424	12118.3	13238.2	12224.9	12197.4		230.38	3200	3384.66	3100.09	3349.69	3135.06		230.41	3542.5	3755.97	3287.73
722.228	9360	9684.64	9180.8	9218.9	9646.53		722.13	11302.5	11386.2	10818.1	11345.1	10854.8	10822.6		722.16	12355	12484	11446.1	11520.3	12387.8	11468.1		722.144	12037.5	12330.8	11302.3	12117.1	11384.8	11433.3		722.247	13072.5	13350.4	12109.3	13156.5	12218.3	12194.2		230.255	3440	3360.78	3100.84	3327.3	3134.32		230.285	3317.5	3711.46	3286.89
722.103	9272.5	9659.5	9177.45	9216.38	9620.58		722.005	11120	11340.1	10809.4	11297.8	10846.8	10814.2		722.035	12307.5	12413.3	11432.2	11508.1	12313.8	11455.9		722.019	12257.5	12280.9	11294.6	12056.2	11379	11434.9		722.122	12907.5	13279.7	12098.7	13077	12210.1	12189.9		230.13	3232	3340.1	3101.58	3308.01	3133.67		230.16	3462.5	3673.93	3286.78
721.978	9402.5	9635.65	9175.21	9214.98	9595.88		721.88	10757.5	11299.5	10803.8	11255.9	10842	10809		721.91	12125	12346.2	11418.9	11496.5	12243.1	11444.4		721.894	12117.5	12232.4	11284.5	11995.8	11370.9	11434.9		721.997	13005	13215.4	12089.8	13003.2	12203.7	12188		230.005	3296	3322.12	3102.33	3291.34	3133.11		230.035	3542.5	3641.05	3286.2
721.853	9350	9610.46	9171.24	9211.89	9569.81		721.755	10967.5	11267.6	10804.6	11222.7	10843.8	10810.4		721.785	12012.5	12284.9	11408.1	11487.4	12178.1	11435.6		721.769	12190	12189.1	11275.8	11939.7	11364.1	11436.9		721.872	12915	13154.5	12079.7	12932.1	12196.2	12185.6		229.88	3184	3306.43	3103.07	3276.88	3132.62		229.91	3437.5	3612.12	3285.36
721.728	9435	9586.45	9167.9	9209.45	9544.9		721.63	10807.5	11234.4	10801.7	11188	10841.7	10808		721.66	12077.5	12228.6	11398.8	11480	12117.7	11428.5		721.644	11872.5	12148.7	11266.3	11885.7	11356.6	11439		721.747	12817.5	13099.3	12070.5	12865.7	12189.7	12184.8		229.755	3184	3292.67	3103.81	3264.28	3132.2		229.785	3307.5	3587.03	3284.85
721.603	9355	9561.98	9163.4	9205.89	9519.49		721.505	10890	11206.4	10801.5	11158.4	10842.5	10808.5		721.535	11635	12174.4	11388.5	11471.6	12059.3	11420.5		721.519	12177.5	12115.4	11260	11837.8	11352.4	11445		721.622	12860	13049.7	12062.2	12804.1	12184.2	12185.8		229.63	3372	3280.54	3104.56	3253.24	3131.85		229.66	3320	3565.26	3284.78
721.478	9265	9539.28	9159.9	9203.35	9495.82		721.38	10912.5	11179.3	10800	11129.6	10841.9	10807.7		721.41	11875	12130.2	11384.7	11469.8	12010.5	11419.3		721.394	11835	12082.5	11250.4	11789.5	11345	11448.7		721.497	12815	13004.3	12053.4	12745.7	12178.3	12187.1		229.505	3028	3269.8	3105.3	3243.53	3131.57		229.535	3367.5	3545.86	3284.66
721.353	9290	9518.57	9157.52	9201.98	9474.11		721.255	10710	11154.1	10797.9	11102.5	10840.9	10806.6		721.285	11865	12085.6	11377.2	11464.3	11961.1	11414.6		721.269	12190	12056.8	11244.3	11747.4	11341.2	11456.7		721.372	12912.5	12963.8	12045	12691.2	12172.9	12189.7		229.38	3384	3260.22	3106.05	3234.94	3131.33		229.41	3347.5	3528.33	3284.39
721.228	9070	9498.4	9154.79	9200.28	9452.91		721.13	11010	11134.9	10799.5	11081.1	10843.5	10809.2		721.16	12052.5	12044.2	11369.7	11459	11914.6	11410.2		721.144	11985	12030.8	11234.4	11704.2	11333.6	11461.8		721.247	12637.5	12926.5	12035.5	12639	12166.4	12192		229.255	3252	3251.66	3106.79	3227.3	3131.16		229.285	3255	3512.61	3284.18
721.103	9290	9482.01	9154.9	9201.46	9435.45		721.005	10990	11112.4	10795.7	11056.3	10840.8	10806.7		721.035	11515	12003	11359.3	11450.7	11867.9	11403		721.019	11952.5	12010.3	11226.6	11665.5	11328.2	11469.8		721.122	12762.5	12896.5	12028.8	12592.8	12163	12198.3		229.13	3168	3243.97	3107.53	3220.48	3131.03		229.16	3122.5	3498.67	3284.28
720.978	9065	9463.7	9152.13	9199.8	9416.03		720.88	10707.5	11092.4	10792.2	11033.5	10838.4	10804.8		720.91	11940	11972.7	11356.9	11450.6	11831.9	11404		720.894	12270	11993.3	11219	11629.3	11323.2	11478.8		720.997	12717.5	12869.2	12020.7	12548.3	12158.2	12204.2		229.005	3088	3237.02	3108.28	3214.36	3130.94		229.035	3260	3486.46	3284.81
720.853	9300	9449.24	9152.27	9201.08	9400.42		720.755	10987.5	11079.5	10793.7	11017.5	10841.1	10808.4		720.785	11530	11938.8	11348	11444.1	11791.9	11398.8		720.769	11722.5	11976	11208	11592	11314.8	11485.1		720.872	12822.5	12846.3	12013	12507	12154	12211.5
720.728	9052.5	9432.65	9149.34	9199.34	9382.65		720.63	10845	11063.8	10790.2	10998.1	10838.8	10807.4		720.66	11880	11913.6	11345.2	11443.7	11760.5	11399.8		720.644	12065	11967	11202.6	11562.4	11312.1	11497.7		720.747	12740	12826	12004.1	12467.1	12148.6	12218.5
720.603	9415	9420.19	9149.6	9200.84	9368.95		720.505	10990	11052.6	10789.2	10982.6	10839	10809.5		720.535	11480	11885.6	11337	11438.1	11725.9	11395.7		720.519	11792.5	11957	11193.6	11531.1	11305.9	11507.2		720.622	12852.5	12810	11996	12430.5	12144.2	12227.3
720.478	9055	9403.89	9145.13	9197.64	9351.38		720.38	10747.5	11041	10785.6	10965.8	10836.7	10809.8		720.41	11782.5	11865.9	11334.9	11438.5	11699.4	11397.7		720.394	12130	11951.9	11187.4	11504.3	11302.6	11519.7		720.497	12975	12796.1	11986.6	12394.9	12138.6	12235.7
720.353	9580	9393.12	9145.31	9199.14	9339.29		720.255	11250	11036	10786.3	10954.5	10838.7	10815.3		720.285	11405	11843.7	11328	11434.5	11670.2	11395.1		720.269	11567.5	11945.1	11177.5	11475.6	11295.8	11528.8		720.372	13142.5	12783.8	11975.7	12360	12131.7	12243.4
720.228	9185	9376.34	9138.62	9193.83	9321.13		720.13	10730	11024	10777.9	10935.2	10831.7	10812.8		720.16	11710	11829.1	11326.8	11436.1	11648.4	11398.2		720.144	12197.5	11945.5	11173.5	11454.1	11294.9	11543.4		720.247	12745	12772.2	11962.8	12325	12123	12249.8
720.103	9490	9365.45	9137.02	9193.65	9308.82		720.005	11387.5	11023.5	10778.8	10926.2	10834	10820.8		720.035	11582.5	11811.6	11321	11433.2	11623.6	11396.6		720.019	11675	11940.4	11162.8	11427.5	11287.5	11550.9		720.122	13007.5	12767.1	11954.2	12296	12118.7	12260.8
719.978	9427.5	9351.33	9131.4	9189.51	9293.22		719.88	10910	11013.3	10767.8	10906.3	10824.5	10818		719.91	11622.5	11797.4	11317	11432.3	11602.2	11396.8		719.894	11870	11941.1	11157.4	11407.5	11285.5	11562.9		719.997	12725	12761	11942.5	12265.7	12111.6	12268.8
719.853	9395	9338.7	9126.52	9186.18	9279.05		719.755	11110	11013.3	10765.2	10895.5	10823.5	10824.6		719.785	11542.5	11783.9	11312.3	11430.9	11581.6	11396		719.769	11782.5	11939.6	11150	11386.6	11281.6	11571.4		719.872	12665	12759.2	11933.9	12239.9	12107.6	12279.5
719.728	9307.5	9327.15	9122.01	9183.26	9265.89		719.63	10815	11011.1	10759	10881.9	10819	10828.2		719.66	11802.5	11772.5	11308.8	11430.7	11563.4	11396		719.644	11967.5	11938.5	11143.4	11367.6	11278.7	11578.9		719.747	12762.5	12758.6	11925.9	12216	12104.4	12289.9
719.603	9562.5	9317.35	9118.59	9181.5	9254.44		719.505	11240	11014.4	10758	10874	10819.6	10836.6		719.535	11760	11757.9	11301.2	11426.7	11542.3	11391.4		719.519	12065	11934.2	11134.7	11347.5	11274	11582.2		719.622	12467.5	12756.9	11916.6	12192.1	12100.3	12297.8
719.478	9277.5	9304.82	9111.78	9176.42	9240.17		719.38	11100	11008.8	10749.2	10859.1	10812.7	10835.5		719.41	11952.5	11744.5	11294.2	11423.3	11522.9	11386.8		719.394	11785	11927.1	11125	11327.2	11268.3	11581.7		719.497	12742.5	12757.6	11910.6	12172.6	12099.5	12306.7
719.353	9332.5	9296.53	9108.61	9175.06	9230.08		719.255	11052.5	11002.8	10742.9	10847.1	10808.2	10833.4		719.285	11450	11728.4	11284.2	11417	11501.3	11378.3		719.269	12002.5	11920.9	11118.1	11310.6	11265.6	11581		719.372	12665	12753.9	11901.4	12150.9	12095.8	12309.9
719.228	9217.5	9288.06	9104.68	9173.01	9219.73		719.13	11185	10993.6	10737.3	10836.2	10804.6	10827.5		719.16	11930	11720	11281.6	11418.5	11488.2	11376.6		719.144	11807.5	11909.9	11108.9	11292.3	11260.7	11574.7		719.247	12682.5	12748.9	11893	12130.9	12093.1	12310.7
719.103	9395	9281.58	9102.21	9172.49	9211.3		719.005	10960	10978	10729.2	10823.3	10798.5	10814.7		719.035	11207.5	11704.4	11271.7	11412.7	11468.4	11366.6		719.019	11870	11898.3	11101.6	11276.6	11258	11566.9		719.122	12752.5	12740.9	11884.3	12111.5	12090.5	12307.5
718.978	9397.5	9273.27	9097.38	9169.7	9200.94		718.88	11072.5	10963.6	10725	10814.6	10796.5	10802.6		718.91	11845	11699.7	11272.7	11418	11460.3	11366.7		718.894	11932.5	11883.4	11093.6	11260.8	11254.7	11555		718.997	12585	12729.2	11874.7	12092	12087.2	12299.5
718.853	9210	9265.35	9092.45	9166.91	9190.89		718.755	10975	10945.9	10718.8	10804.2	10792.4	10786.8		718.785	11717.5	11685.3	11264	11413.8	11443.1	11356.2		718.769	11695	11865.4	11084.8	11244.8	11251	11539.2		718.872	12815	12716.1	11866.9	12074.8	12085.9	12289.1
718.728	9242.5	9260.28	9089.91	9166.6	9183.59		718.63	11060	10930	10714.1	10795.7	10790.1	10772.4		718.66	11742.5	11672.8	11257	11411.6	11428.4	11346.9		718.644	11965	11847.5	11078.4	11231.7	11249.8	11522.8		718.747	12540	12697.5	11856.4	12055.7	12082.3	12272.2
718.603	9292.5	9255.19	9086.92	9165.93	9176.17		718.505	11155	10913.4	10707.9	10785.9	10786.2	10757		718.535	11477.5	11660	11249.6	11409.2	11413.6	11336.4		718.519	11692.5	11824.8	11069.2	11216.1	11246	11501		718.622	12502.5	12679	11848.9	12040	12082	12254.7
718.478	9197.5	9249.82	9083.23	9164.67	9168.37		718.38	10722.5	10896.4	10699.8	10774.5	10780.7	10740.9		718.41	11712.5	11651.3	11246.1	11410.9	11403.3	11329.3		718.394	11600	11803.4	11062.7	11203.7	11245.3	11479.8		718.497	12575	12658.7	11841.6	12025.2	12082.3	12234.4
718.353	9490	9246.05	9080.73	9164.73	9162.05		718.255	11482.5	10888.6	10699.4	10770.9	10782.9	10733.5		718.285	11225	11639.4	11239	11409.3	11389.8	11318.3		718.269	11682.5	11781.9	11057.1	11192.6	11245.7	11457.8		718.372	12527.5	12635.8	11833.6	12010	12082.1	12210.7
718.228	9177.5	9238.81	9074.38	9161.05	9152.13		718.13	10837.5	10868.6	10685.2	10753.9	10771.6	10713.6		718.16	11417.5	11635.2	11239.2	11415.2	11384	11314.3		718.144	11755	11758.9	11050.5	11180.8	11245.5	11433.7		718.247	12592.5	12612.3	11825.9	11995.6	12082.8	12185.6
718.103	9455	9235.94	9072.03	9161.51	9146.46		718.005	11185	10861.3	10682.5	10748.4	10771.8	10706.2		718.035	11510	11628.6	11236.5	11418.5	11375.7	11307.3		718.019	11705	11734.9	11043.2	11168.6	11244.8	11407.9		718.122	12702.5	12587.5	11817.5	11980.9	12083.1	12158.5
717.978	9262.5	9229.77	9066.02	9158.44	9137.34		717.88	10762.5	10848.9	10673.4	10736.7	10765.8	10693.3		717.91	11587.5	11621.2	11232.3	11420.7	11366.2	11298.9		717.894	11432.5	11711.6	11036.3	11157	11244.8	11382.2		717.997	12417.5	12561.5	11807.7	11965.2	12082.5	12129.3
717.853	9490	9226.4	9062.45	9157.97	9130.87		717.755	11140	10845.1	10671.8	10732.6	10767.4	10688.6		717.785	11632.5	11613.2	11226.9	11422	11355.8	11289.2		717.769	11802.5	11691.5	11032.1	11148.5	11248	11359.2		717.872	12815	12539.1	11801	11952.8	12085.4	12102.9
717.728	9172.5	9220.35	9055.85	9154.64	9121.56		717.63	10505	10835.3	10663.3	10721.9	10762.3	10677.7		717.66	11585	11605.2	11220.6	11422.8	11344.9	11278.8		717.644	11650	11668.4	11024.1	11136.4	11247.8	11332.4		717.747	12447.5	12513.3	11789.8	11936.3	12084.4	12072.1
717.603	9340	9218.71	9053.33	9155.56	9116.48		717.505	10930	10837.6	10666.2	10722.6	10768.8	10678.6		717.535	11645	11598.6	11215.1	11424.6	11334.9	11269.2		717.519	11847.5	11647.8	11017.5	11125.9	11249.4	11307.5		717.622	12587.5	12492.6	11782.5	11924	12087.9	12045.8
717.478	9130	9215.2	9048.58	9154.44	9109.34		717.38	10440	10833	10661.4	10715.8	10767.8	10672.3		717.41	11615	11591.8	11208.5	11425.9	11324.1	11258.8		717.394	11487.5	11626.3	11008.9	11113.6	11249.4	11281.1		717.497	12245	12471.9	11773.7	11910.3	12090.4	12018.5
717.353	9407.5	9214.72	9046.51	9156.21	9105.02		717.255	10950	10837.8	10665.4	10717.8	10775.8	10675		717.285	11705	11586.2	11202.3	11427.9	11313.9	11249		717.269	11815	11609.8	11003.9	11105	11253.6	11258.9		717.372	12777.5	12456.5	11768.5	11900.6	12097.3	11995.6
717.228	9365	9210.93	9040.79	9154.55	9097.17		717.13	10725	10834	10660.3	10710.8	10774.9	10668.8		717.16	11997.5	11580.1	11194.6	11429	11302.5	11237.9		717.144	11450	11591.4	10995.4	11093.2	11254.9	11234.1		717.247	12332.5	12437.1	11757.3	11885.1	12098.9	11967.8
717.103	9032.5	9208	9035.55	9153.62	9089.93		717.005	10877.5	10834.7	10659.1	10707.9	10778.2	10666.8		717.035	11695	11570.3	11182.3	11426	11286.6	11222.4		717.019	11775	11578.2	10990.6	11085.3	11260.4	11213.8		717.122	12805	12424.5	11751	11874.6	12106.1	11945.7
716.978	9330	9209.72	9034.59	9157.23	9087.07		716.88	10740	10833.1	10655.1	10702.3	10779	10662.1		716.91	11935	11565.9	11174.5	11428	11275.3	11211.6		716.894	11637.5	11563.2	10982.5	11074.1	11263.2	11190.9		716.997	12392.5	12408.6	11739.4	11859.1	12108.9	11919.4
716.853	9247.5	9207.92	9029.72	9157.23	9080.42		716.755	10962.5	10834.4	10653.6	10699.2	10782.5	10659.9		716.785	11665	11558.7	11162.9	11426.8	11260.5	11197.2		716.769	11805	11551.4	10975.6	11064.4	11268.1	11170.1		716.872	12635	12399.4	11732.2	11848.1	12117.1	11898.5
716.728	9172.5	9207.55	9025.87	9158.56	9074.87		716.63	10732.5	10832.1	10648	10692.1	10782.3	10653.8		716.66	12035	11556.4	11155.2	11430.2	11249.7	11187		716.644	11535	11539.5	10967	11052.9	11272	11148.5		716.747	12622.5	12389.5	11722.2	11834.6	12123.5	11875.9
716.603	9045	9208.55	9022.95	9161.16	9070.34		716.505	11067.5	10834.3	10646.5	10689.2	10786.5	10651.7		716.535	11650	11549.5	11141.7	11428.5	11233.3	11171.1		716.519	11787.5	11532.1	10961	11044.4	11279.4	11130.4		716.622	12660	12382	11712.3	11821.3	12131.1	11854.2
716.478	9225	9211.63	9021.67	9165.77	9067.52		716.38	10727.5	10831	10638.9	10680.2	10784.9	10643.7		716.41	11860	11549.4	11134	11433.4	11222.7	11161.2		716.394	11440	11524	10952.4	11033.2	11285.1	11110.4		716.497	12717.5	12376.4	11701.8	11807.6	12139.5	11833
716.353	8992.5	9212.82	9018.01	9168.42	9062.4		716.255	10920	10834.2	10637.3	10677.3	10789.8	10641.7		716.285	11727.5	11547.1	11122.9	11435.8	11208.9	11148.1		716.269	11875	11521.4	10947.3	11025.7	11295.5	11094.7		716.372	12797.5	12372.3	11690.6	11793.2	12148.5	11811.9
716.228	9222.5	9217.53	9017.34	9174.52	9060.35		716.13	11017.5	10834.5	10632.2	10670.9	10791.7	10636.3		716.16	12032.5	11547.9	11113.6	11441	11197.1	11137.1		716.144	11520	11516.2	10937.6	11013.8	11302.4	11075.2		716.247	12557.5	12369.8	11678.4	11778	12158	11790.7
716.103	9095	9219.77	9013.66	9178.08	9055.34		716.005	10805	10833.5	10625.2	10662.8	10792.2	10629		716.035	11610	11545.3	11099.6	11442.5	11180.6	11121.4		716.019	11737.5	11516.7	10931.5	11005.5	11314.2	11060.1		716.122	13032.5	12372.4	11668.7	11765.5	12171.7	11772.7
715.978	9275	9224.23	9011.59	9183.8	9052.02		715.88	10845	10836.9	10622	10658.4	10796.9	10625.5		715.91	11817.5	11550.4	11091.8	11451.5	11170.4	11112		715.894	11775	11517.1	10923.1	10995	11325.1	11043.3		715.997	12510	12372.4	11653.7	11747.7	12181.9	11750.2
715.853	9147.5	9226.94	9007.15	9187.72	9046.37		715.755	10727.5	10840.2	10617.9	10653.3	10801.6	10621.2		715.785	11585	11553.7	11080.7	11458.5	11157.1	11099.6		715.769	11725	11519.4	10914.2	10984	11337.1	11026.7		715.872	12662.5	12380.8	11644.2	11735.6	12199.8	11733.9
715.728	9502.5	9231.96	9004.31	9193.89	9042.38		715.63	10977.5	10846.3	10616	10650.3	10808.9	10619		715.66	11860	11562.2	11073	11470.3	11147.2	11090.6		715.644	11695	11524.5	10905.7	10973.6	11351.3	11011.1		715.747	12550	12390.5	11633	11721.9	12218.1	11716.5
715.603	9177.5	9233.03	8996.79	9196.06	9033.76		715.505	10782.5	10848.8	10609.4	10642.8	10812.6	10612.3		715.535	11820	11568.2	11060.9	11479.5	11133.1	11077.4		715.519	11937.5	11532.4	10897.5	10963.5	11367.6	10996.3		715.622	12997.5	12404.4	11622.9	11709.4	12240.1	11700.7
715.478	9237.5	9239.06	8993.43	9203.14	9029.34		715.38	11170	10855.5	10606.3	10638.7	10820.5	10609		715.41	11795	11576.7	11049.3	11491.1	11119.5	11064.8		715.394	11715	11540.4	10886.6	10950.9	11383.4	10979.4		715.497	12500	12416.7	11607.8	11691.9	12259.8	11680.4
715.353	9387.5	9245.1	8989.23	9210.2	9024.14		715.255	10852.5	10856.3	10596.1	10627.6	10822.3	10598.6		715.285	11947.5	11587.7	11037.9	11504.9	11106.2	11052.4		715.269	11810	11553.5	10878	10940.5	11403.8	10965.2		715.372	12670	12437.8	11597.9	11679.8	12287.9	11666
715.228	9312.5	9250.05	8983.02	9216.12	9016.96		715.13	11257.5	10863.8	10591.5	10622.1	10830.8	10593.9		715.16	11817.5	11598.7	11024	11518.6	11090.5	11037.7		715.144	12195	11568.5	10868.2	10929.1	11425.5	10950.4		715.247	12925	12460.8	11586.1	11665.9	12317.2	11649.9
715.103	9532.5	9256.89	8977.71	9223.88	9010.72		715.005	10765	10865.1	10579.4	10609.2	10833.1	10581.7		715.035	11612.5	11614.3	11011.9	11536.8	11076.6	11024.8		715.019	11795	11582.7	10854.4	10913.7	11446	10931.8		715.122	12935	12485	11571.3	11649	12347.3	11631.3
714.978	9302.5	9261.83	8969.46	9229.72	9001.57		714.88	11192.5	10876.6	10576.1	10605	10845.5	10578.2		714.91	12115	11635.9	11002.7	11560.8	11065.7	11014.9		714.894	12095	11604.4	10844.6	10902.3	11473.5	10917.7		714.997	13127.5	12513.2	11556.3	11632	12381	11612.8
714.853	9492.5	9270.8	8964.1	9239.54	8995.35		714.755	10920	10881.9	10564.9	10593.1	10851.7	10567		714.785	11725	11653.2	10985.7	11580.4	11047.1	10997.2		714.769	12040	11626.5	10831.5	10887.8	11501	10900.7		714.872	12967.5	12543.9	11539	11612.8	12416.8	11592.2
714.728	9537.5	9278.41	8956.19	9247.98	8986.62		714.63	11095	10893.7	10558.5	10586	10864.3	10560.4		714.66	12107.5	11680	10974.4	11609.3	11034.2	10985.3		714.644	12110	11653	10818.9	10873.8	11532.6	10884.4		714.747	12865	12581	11523.2	11595.2	12458.7	11573.6
714.603	9365	9286.6	8947.58	9256.96	8977.22		714.505	10887.5	10904.2	10548.8	10575.6	10875.6	10550.6		714.535	11617.5	11705	10957.1	11636.4	11015.4	10967.4		714.519	12015	11682.7	10805.4	10858.9	11567	10867.6		714.622	12945	12624.5	11508.4	11578.6	12506.7	11556.1
714.478	9342.5	9298.29	8941.12	9269.41	8970		714.38	10972.5	10920.4	10542.7	10568.8	10892.6	10544.4		714.41	12222.5	11741.9	10947	11675.3	11003.8	10956.8		714.394	12162.5	11717.8	10792.8	10845	11606.5	10851.8		714.497	12940	12672.6	11492.6	11561	12558.9	11537.8
714.353	9225	9311.61	8934.87	9283.47	8963.01		714.255	10947.5	10937.4	10534.9	10560.3	10910.4	10536.6		714.285	11802.5	11774.6	10927.5	11709.8	10982.9	10936.8		714.269	12092.5	11755.8	10778.5	10829.4	11648.6	10834.7		714.372	12777.5	12726.6	11476.6	11543.4	12616.8	11519.6
714.228	9630	9327.88	8930.07	9300.45	8957.51		714.13	11022.5	10957.4	10527.5	10552.2	10931.1	10529		714.16	12232.5	11819	10914.1	11756	10968.2	10923		714.144	11875	11799.3	10764.7	10814.5	11696	10818.3		714.247	13055	12788.6	11462.3	11527.5	12682.5	11503.1
714.103	9422.5	9340.36	8919.92	9313.61	8946.67		714.005	10975	10978.8	10518.5	10542.7	10953.2	10520		714.035	11950	11862.8	10894	11801.5	10946.7	10902.5		714.019	12200	11850.1	10753.1	10801.7	11750.4	10804.2		714.122	13015	12854	11444.7	11508.4	12751.4	11483.7
713.978	9487.5	9357.07	8912.34	9330.97	8938.44		713.88	11157.5	11004.1	10510.3	10533.8	10979.1	10511.7		713.91	12332.5	11917.3	10877.8	11857.7	10929.3	10885.9		713.894	11790	11902.8	10738	10785.5	11806.5	10786.8		713.997	13215	12926.7	11427.4	11489.6	12827.3	11464.6
713.853	9595	9374.52	8903.82	9349.05	8929.28		713.755	11247.5	11029.3	10498.6	10521.6	11005	10499.9		713.785	12125	11972.9	10855.6	11914.8	10905.9	10863.3		713.769	12080	11965.2	10727	10773.4	11872.1	10773.7		713.872	13347.5	13004.4	11407.7	11468.5	12908	11443.2
713.728	9665	9392.21	8893.77	9367.35	8918.63		713.63	11452.5	11056.4	10485	10507.5	11032.7	10486.3		713.66	12335	12039.1	10836.2	11982.5	10885.3	10843.6		713.644	11957.5	12030.2	10712.9	10758.2	11940.2	10757.6		713.747	13572.5	13087.9	11386.3	11445.7	12994.5	11420.2
713.603	9302.5	9410.65	8882.68	9386.38	8906.95		713.505	11230	11083.5	10467.6	10489.5	11060.4	10468.8		713.535	12285	12110.1	10813.2	12055	10861.2	10820.4		713.519	12222.5	12102.3	10699.9	10744.1	12015.2	10742.8		713.622	13430	13176.5	11362.2	11420.2	13085.9	11394.7
713.478	9647.5	9435.51	8876.19	9411.81	8899.89		713.38	11430	11118.5	10453.8	10475.2	11095.9	10455		713.41	12435	12190.2	10790.7	12136.5	10837.7	10797.6		713.394	12105	12177.6	10684	10727.3	12093.2	10725.1		713.497	13580	13274.3	11339.4	11396.1	13186.4	11370.5
713.353	9150	9457.62	8865.1	9434.47	8888.25		713.255	11360	11154	10436.1	10457	11132	10437.3		713.285	12567.5	12276.9	10765.6	12224.4	10811.5	10772.2		713.269	12517.5	12259.9	10669.2	10711.5	12178.1	10708.7		713.372	13622.5	13378.3	11314.7	11370.2	13292.8	11344.6
713.228	9682.5	9487.93	8860.38	9465.31	8883		713.13	11515	11195.1	10419.4	10439.9	11173.6	10420.5		713.16	12600	12370.6	10738.1	12319.5	10782.9	10744.4		713.144	12280	12343.8	10649.9	10691.2	12264.4	10687.9		713.247	13975	13489.4	11289.2	11343.5	13406.3	11317.9
713.103	9317.5	9513.02	8848.62	9490.91	8870.73		713.005	11260	11237.9	10399.6	10419.6	11216.9	10400.7		713.035	12405	12473.2	10709.6	12423.2	10753.4	10715.7		713.019	12600	12435.7	10632.8	10673.3	12358.6	10669.4		713.122	13995	13604	11259.6	11312.7	13523.3	11287.2
712.978	9730	9544.47	8841.49	9522.85	8863.1		712.88	11667.5	11289.7	10384.1	10403.6	11269.2	10385.1		712.91	12497.5	12588.1	10683.7	12539.4	10726.6	10689.5		712.894	12362.5	12529.5	10612.3	10651.9	12454.7	10647.5		712.997	14127.5	13725.4	11229.4	11281.4	13646.8	11256
712.853	9680	9572.06	8828.86	9550.93	8849.99		712.755	11422.5	11338.7	10360.9	10380	11318.7	10361.9		712.785	12685	12711	10655.9	12663.3	10697.9	10661.6		712.769	12695	12630.4	10594	10632.8	12557.8	10627.9		712.872	14192.5	13851.5	11197.5	11248.4	13775.1	11223
712.728	9775	9601.62	8816.73	9580.95	8837.39		712.63	11672.5	11396.5	10341.7	10360.4	11376.9	10342.6		712.66	12945	12839.8	10624.9	12793.2	10666	10630.4		712.644	12422.5	12731.9	10572.1	10610	12661.2	10604.8		712.747	14082.5	13982.3	11164.4	11214.3	13907.9	11189
712.603	9607.5	9631.06	8803.19	9610.84	8823.41		712.505	11587.5	11453.8	10317.6	10335.9	11434.6	10318.5		712.535	13202.5	12972.7	10589.5	12927.2	10629.7	10594.7		712.519	13060	12839	10552.8	10589.9	12770.2	10584.3		712.622	14272.5	14118.3	11132.3	11181.1	14045.8	11156
712.478	9932.5	9663.5	8791.67	9643.72	8811.45		712.38	11845	11516.1	10294.7	10312.5	11497.4	10295.5		712.41	13265	13108.3	10549.5	13063.9	10588.9	10554.6		712.394	12815	12941	10526.6	10563	12874.1	10557.1		712.497	14220	14254.4	11097.6	11145.4	14183.8	11120.5
712.353	9780	9692.19	8775.74	9672.83	8795.1		712.255	11927.5	11576.5	10266.7	10284.1	11558.2	10267.5		712.285	13170	13247.9	10508	13204.4	10546.5	10512.9		712.269	12917.5	13045.2	10502.7	10538.3	12980.1	10532.1		712.372	14495	14391.2	11063.2	11110	14322.3	11085.3
712.228	9692.5	9722.86	8761.6	9703.91	8780.56		712.13	11977.5	11637.2	10236.6	10253.8	11619.2	10237.5		712.16	13122.5	13391.2	10467.3	13348.7	10505	10472		712.144	13047.5	13146	10477.4	10512.4	13082.6	10505.9		712.247	14767.5	14522.2	11025.4	11071.2	14455	11046.7
712.103	9667.5	9754.16	8748.43	9735.6	8766.99		712.005	11875	11697.1	10205.2	10221.9	11679.5	10206		712.035	13472.5	13534.3	10426.7	13492.7	10463.7	10431.3		712.019	13125	13240.7	10450.6	10484.8	13178.9	10478.2		712.122	14547.5	14644.4	10984.1	11029.1	14578.8	11004.7
711.978	9802.5	9784.66	8735.4	9766.48	8753.58		711.88	11695	11757.2	10175	10191.4	11740	10175.7		711.91	13272.5	13666.8	10380.1	13626.2	10416.4	10384.6		711.894	13202.5	13326.8	10422.7	10456.2	13266.6	10449.3		711.997	14870	14759.3	10944.8	10988.9	14695.3	10964.7
711.853	9897.5	9811.55	8720.44	9793.74	8738.25		711.755	11775	11816.7	10147.5	10163.6	11799.9	10148.2		711.785	13542.5	13792.2	10335.9	13752.4	10371.4	10340.2		711.769	13092.5	13401.4	10393.6	10426.5	13342.6	10419.5		711.872	14530	14857	10901.5	10944.7	14794.5	10920.8
711.728	9692.5	9834.53	8704.04	9817.08	8721.49		711.63	11725	11868.2	10118.1	10133.9	11851.8	10118.8		711.66	13745	13897.6	10286.9	13858.6	10321.7	10291		711.644	13287.5	13463.1	10365.4	10397.7	13405.8	10390.5		711.747	14822.5	14940.5	10861.5	10903.9	14879.5	10880.1
711.603	10052.5	9856.66	8690.11	9839.56	8707.21		711.505	11645	11911.3	10089	10104.5	11895.2	10089.7		711.535	13987.5	13977.8	10234	13939.6	10268.2	10238		711.519	13362.5	13505.9	10334.9	10366.5	13450	10359.2		711.622	14872.5	14998.8	10817.8	10859.4	14939.2	10835.9
711.478	9837.5	9869.7	8671.29	9852.95	8688.04		711.38	12055	11943.5	10060.9	10076.1	11927.7	10061.6		711.41	13660	14026.3	10176.6	13988.9	10210.1	10180.5		711.394	13352.5	13528.1	10303.3	10334.3	13473.5	10326.8		711.497	14942.5	15030.8	10773.1	10813.9	14972.5	10790.6
711.353	9892.5	9880.28	8655.03	9863.86	8671.45		711.255	11797.5	11953	10024.9	10039.7	11937.5	10025.5		711.285	13790	14046.5	10123.4	14009.8	10156.2	10127.2		711.269	13210	13528.5	10271.5	10301.9	13475.2	10294.3		711.372	14725	15033.2	10727.1	10767.1	14976.3	10744.1
711.228	9860	9884.12	8637.84	9868.01	8653.95		711.13	11897.5	11949.6	9992.84	10007.4	11934.4	9993.47		711.16	13852.5	14027.4	10067.3	13991.5	10099.5	10071		711.144	13145	13507.1	10240.8	10270.6	13455.1	10262.9		711.247	14987.5	15007.2	10683	10722.3	14951.5	10699.5
711.103	9940	9881.69	8620.85	9865.9	8636.65		711.005	11790	11925.2	9958.42	9972.7	11910.3	9959.02		711.035	13857.5	13968.1	10009.4	13932.9	10041.1	10013		711.019	13527.5	13462.7	10210.4	10239.8	13411.9	10232		711.122	14835	14946.6	10635.6	10674.1	14892.2	10651.5
710.978	9922.5	9871.06	8602.59	9855.57	8618.09		710.88	11695	11883	9925.31	9939.32	11868.4	9925.9		710.91	13570	13869.3	9950.61	13834.8	9981.65	9954.08		710.894	13175	13391.1	10175.8	10204.6	13341.4	10196.7		710.997	15057.5	14856.6	10589.3	10627.1	14803.3	10604.7
710.853	10280	9853.23	8584.33	9838.03	8599.52		710.755	11637.5	11823.3	9893.32	9907.07	11809	9893.89		710.785	14052.5	13737.7	9895.28	13703.9	9925.74	9898.64		710.769	13492.5	13301.5	10144.5	10172.7	13252.9	10164.8		710.872	14947.5	14734.7	10540	10577.1	14682.5	10555
710.728	9797.5	9823.26	8561.14	9808.34	8576.06		710.63	11897.5	11746.8	9861.8	9875.29	11732.8	9862.35		710.66	13720	13565.6	9831.72	13532.5	9861.62	9834.99		710.644	13085	13189	10109.5	10137.2	13141.5	10129.2		710.747	14727.5	14587.4	10491.4	10527.9	14536.3	10506
710.603	10070	9792.29	8543.97	9777.65	8558.6		710.505	11530	11650.2	9825	9838.24	11636.5	9825.54		710.535	13450	13370.7	9772.27	13338.1	9801.64	9775.45		710.519	13335	13064	10078.4	10105.7	13017.5	10097.6		710.622	14530	14419.4	10444.7	10480.5	14369.4	10458.8
710.478	9895	9750.96	8523	9736.59	8537.37		710.38	11612.5	11547.5	9794.18	9807.18	11534	9794.7		710.41	13482.5	13157.9	9716.05	13126	9744.88	9719.14		710.394	13250	12922.7	10044.4	10071.2	12877.2	10063.1		710.497	14720	14234.7	10399.6	10434.8	14185.7	10413.4
710.353	9932.5	9705.69	8504.06	9691.59	8518.16		710.255	11665	11433.7	9761.31	9774.08	11420.4	9761.82		710.285	13315	12928.8	9658.47	12897.4	9686.78	9661.48		710.269	13087.5	12771.7	10010.9	10037.2	12727.2	10029.1		710.372	14412.5	14033.1	10352	10386.6	13985.1	10365.4
710.228	9695	9654.48	8484.37	9640.63	8498.22		710.13	11422.5	11312.1	9726.9	9739.44	11299.1	9727.4		710.16	13207.5	12692	9602.56	12661.2	9630.38	9605.49		710.144	12875	12615	9978.79	10004.6	12571.4	9996.5		710.247	14402.5	13824.2	10307.2	10341.2	13777.2	10320.2
710.103	9845	9601.75	8467.53	9588.15	8481.13		710.005	11385	11190.7	9696.26	9708.57	11177.9	9696.74		710.035	12885	12451.6	9547.45	12421.5	9574.78	9550.3		710.019	12877.5	12455.7	9948.54	9973.93	12413.1	9965.79		710.122	13860	13608.5	10262	10295.4	13562.4	10274.7
709.978	9797.5	9543.35	8448.51	9529.99	8461.86		709.88	11470	11068.2	9665.73	9677.82	11055.7	9666.2		709.91	12787.5	12215.1	9496.42	12185.5	9523.28	9499.2		709.894	12457.5	12294.2	9917.95	9942.9	12252.5	9934.76		709.997	13970	13395.3	10222.4	10255.2	13350.1	10234.7
709.853	9347.5	9482.68	8429.86	9469.56	8442.98		709.755	11120	10944.2	9633.12	9645	10931.9	9633.57		709.785	12457.5	11982.4	9446.11	11953.3	9472.5	9448.81		709.769	12527.5	12136.9	9891.43	9915.95	12096	9907.81		709.872	13777.5	13180.1	10181	10213.3	13135.9	10193
709.728	9497.5	9425.81	8416.85	9412.92	8429.75		709.63	11140	10828	9606.24	9617.92	10815.9	9606.69		709.66	12250	11759.5	9400.07	11730.9	9426.01	9402.7		709.644	12212.5	11980.5	9863.9	9888.01	11940.4	9879.86		709.747	13407.5	12968.8	10141.4	10173.1	12925.3	10153.1
709.603	9182.5	9365.72	8401.72	9353.05	8414.39		709.505	10905	10714.1	9578.52	9589.99	10702.2	9578.95		709.535	12072.5	11546.3	9356.5	11518.2	9382	9359.07		709.519	11972.5	11830.1	9839.37	9863.07	11790.8	9854.94		709.622	13040	12764.9	10105.4	10136.5	12722.3	10116.8
709.478	9560	9309.09	8390.5	9296.64	8402.95		709.38	10885	10607.8	9554.54	9565.82	10596.1	9554.96		709.41	11937.5	11343.7	9314.98	11316.1	9340.05	9317.48		709.394	11967.5	11686.1	9817.09	9840.4	11647.6	9832.27		709.497	12850	12570.1	10073	10103.7	12528.3	10084.1
709.353	9230	9247.47	8374.2	9235.23	8386.44		709.255	10542.5	10505.8	9530.49	9541.58	10494.3	9530.91		709.285	11782.5	11151.8	9274.88	11124.7	9299.54	9277.33		709.269	11612.5	11546.9	9794.63	9817.56	11509.1	9809.45		709.372	12442.5	12383.4	10042.4	10072.5	12342.3	10053.2
709.228	9130	9190.51	8362.01	9178.48	8374.04		709.13	10532.5	10414.3	9512.2	9523.1	10403	9512.6		709.16	11135	10971.4	9236.54	10944.7	9260.79	9238.93		709.144	11685	11416.4	9775.64	9798.2	11379.4	9790.1		709.247	12222.5	12207.8	10015.9	10045.6	12167.6	10026.5
709.103	8970	9135.61	8350.96	9123.79	8362.79		709.005	10135	10327.4	9493.76	9504.48	10316.3	9494.15		709.035	11165	10810	9207.52	10783.8	9231.37	9209.85		709.019	11335	11290.8	9755.7	9777.89	11254.4	9769.82		709.122	11835	12042	9991.57	10020.8	12002.4	10001.9
708.978	8995	9083.89	8341.86	9072.25	8353.49		708.88	10387.5	10252.1	9482.17	9492.71	10241.2	9482.55		708.91	10932.5	10657.4	9177.59	10631.7	9201.06	9179.87		708.894	11452.5	11174.4	9739.21	9761.04	11138.8	9753		708.997	11610	11887.9	9971.24	9999.98	11849.1	9981.31
708.853	8875	9033.15	8332.32	9021.71	8343.76		708.755	10045	10176.9	9465.81	9476.17	10166.2	9466.18		708.785	10557.5	10517.4	9150.76	10492.1	9173.85	9152.98		708.769	10785	11062.5	9721.31	9742.8	11027.6	9734.78		708.872	11662.5	11743.9	9953.17	9981.45	11705.8	9963
708.728	8970	8985.45	8324.22	8974.19	8335.47		708.63	10102.5	10112.2	9455.33	9465.53	10101.6	9455.7		708.66	10322.5	10391.9	9129.25	10367	9151.97	9131.42		708.644	11185	10963.4	9710.2	9731.35	10929.1	9723.36		708.747	11262.5	11607	9934.32	9962.16	11569.6	9943.92
708.603	8832.5	8938.11	8314.77	8927.04	8325.84		708.505	10345	10050.6	9443.64	9453.67	10040.2	9443.99		708.535	10382.5	10278.2	9111.01	10253.8	9133.37	9113.13		708.519	10472.5	10865.7	9694.8	9715.61	10832	9707.66		708.622	11385	11482.1	9919.67	9947.08	11445.3	9929.05
708.478	8812.5	8894.23	8307	8883.34	8317.89		708.38	9812.5	9988.68	9427.35	9437.22	9978.45	9427.69		708.41	9982.5	10171.6	9091.57	10147.5	9113.58	9093.65		708.394	10600	10780.9	9686.68	9707.17	10747.8	9699.25		708.497	10870	11363.1	9903.51	9930.49	11326.9	9912.67
708.353	8822.5	8852.33	8299.38	8841.61	8310.1		708.255	9882.5	9940.01	9420.38	9430.1	9929.95	9420.72		708.285	10087.5	10078.5	9077.95	10054.8	9099.61	9079.98		708.269	10190	10700.1	9677.14	9697.31	10667.6	9689.43		708.372	11010	11256.8	9892.86	9919.42	11221.3	9901.81
708.228	8837.5	8812.02	8291.54	8801.48	8302.08		708.13	9510	9893.64	9412.03	9421.59	9883.75	9412.36		708.16	9830	9990.65	9062.52	9967.34	9083.84	9064.5		708.144	10550	10628.6	9671.78	9691.64	10596.7	9683.81		708.247	10775	11155.8	9880.54	9906.69	11120.9	9889.29
708.103	8622.5	8773.24	8283.4	8762.86	8293.78		708.005	9797.5	9857.29	9410.26	9419.67	9847.55	9410.58		708.035	9617.5	9913.14	9050.78	9890.2	9071.78	9052.72		708.019	10300	10558.3	9662.61	9682.17	10526.9	9674.37		708.122	10750	11063.8	9870.67	9896.43	11029.5	9879.23
707.978	8630	8738.95	8277.96	8728.73	8288.18		707.88	9395	9818.86	9403.26	9412.53	9809.27	9403.58		707.91	9532.5	9844.76	9042.12	9822.19	9062.79	9044.01		707.894	10105	10495.1	9655.95	9675.22	10464.3	9667.46		707.997	10312.5	10978.3	9860.98	9886.35	10944.5	9869.34
707.853	8770	8706.23	8272.35	8696.17	8282.41		707.755	9760	9790.48	9403.41	9412.53	9781.05	9403.72		707.785	9342.5	9783.09	9034.62	9760.87	9054.98	9036.48		707.769	10080	10438.2	9651.26	9670.24	10408	9662.53		707.872	10422.5	10903.3	9856	9880.99	10870.1	9864.18
707.728	8590	8673.3	8264.84	8663.4	8274.75		707.63	9372.5	9758.16	9396.96	9405.95	9748.87	9397.27		707.66	9385	9729.25	9029.92	9707.39	9049.97	9031.73		707.644	10277.5	10385.6	9646.78	9665.48	10355.9	9657.81		707.747	10630	10832.5	9849.75	9874.37	10799.9	9857.76
707.603	8505	8644.26	8259.59	8634.51	8269.34		707.505	9697.5	9735.12	9397.41	9406.26	9725.98	9397.7		707.535	9240	9679.26	9024.49	9657.73	9044.24	9026.26		707.519	9937.5	10334.8	9640.2	9658.61	10305.5	9651		707.622	10187.5	10764.5	9841.15	9865.4	10732.4	9848.98
707.478	8495	8617.82	8255.38	8608.21	8264.98		707.38	9252.5	9708.4	9391.98	9400.7	9699.39	9392.27		707.41	9237.5	9635.52	9021.19	9614.32	9040.65	9022.93		707.394	10145	10290.9	9637.09	9655.24	10262.2	9647.67		707.497	10170	10706	9837.33	9861.23	10674.4	9845
707.353	8512.5	8592.94	8251.24	8583.48	8260.7		707.255	9735	9691.57	9394.5	9403.09	9682.7	9394.79		707.285	9240	9595.47	9017.89	9574.59	9037.06	9019.59		707.269	9767.5	10248.1	9631.79	9649.67	10219.9	9642.15		707.372	10187.5	10652.1	9833.66	9857.22	10621	9841.17
707.228	8585	8569.2	8246.83	8559.88	8256.15		707.13	9525	9667.83	9388.35	9396.81	9659.1	9388.63		707.16	9182.5	9558.65	9014.49	9538.09	9033.38	9016.16		707.144	9745	10212.2	9630.37	9647.99	10184.4	9640.52		707.247	10005	10601.9	9829.76	9852.97	10571.3	9837.11
707.103	8470	8545.79	8241.4	8536.61	8250.58		707.005	9562.5	9649.36	9385.88	9394.21	9640.75	9386.15		707.035	9282.5	9525.62	9011.92	9505.37	9030.54	9013.56		707.019	9985	10179.3	9629.17	9646.54	10152	9639.12		707.122	9842.5	10557.5	9827.82	9850.71	10527.4	9835.03
706.978	8510	8525.08	8237.41	8516.03	8246.46		706.88	9455	9631.56	9382.69	9390.9	9623.08	9382.95		706.91	9082.5	9493.67	9007.78	9473.72	9026.13	9009.39		706.894	9767.5	10146.3	9625.46	9642.58	10119.5	9635.2		706.997	10067.5	10518.2	9827.66	9850.22	10488.6	9834.72
706.853	8530	8504.97	8232.85	8496.06	8241.76		706.755	9892.5	9616.91	9381.38	9389.47	9608.56	9381.64		706.785	9002.5	9467.08	9006.64	9447.42	9024.73	9008.21		706.769	9710	10118	9623.97	9640.85	10091.5	9633.53		706.872	10082.5	10479.5	9825.02	9847.26	10450.4	9831.94
706.728	8712.5	8485.65	8227.96	8476.86	8236.74		706.63	9510	9595.45	9372.14	9380.12	9587.22	9372.4		706.66	9090	9443.8	9006.7	9424.43	9024.54	9008.25		706.644	9582.5	10092.3	9623.07	9639.72	10066.3	9632.44		706.747	10027.5	10443.5	9822.18	9844.11	10414.8	9828.96
706.603	8545	8464.91	8220.62	8456.25	8229.28		706.505	9755	9581.74	9369.65	9377.51	9573.63	9369.9		706.535	9217.5	9421.06	9005.43	9401.97	9023.01	9006.94		706.519	9662.5	10069.8	9623.5	9639.91	10044.2	9632.69		706.622	10022.5	10410.6	9819.91	9841.54	10382.3	9826.56
706.478	8752.5	8447.23	8215.38	8438.7	8223.91		706.38	9542.5	9564.45	9362.68	9370.43	9556.45	9362.93		706.41	9165	9398.02	9002.19	9379.2	9019.52	9003.67		706.394	9752.5	10048.3	9623.09	9639.27	10023.1	9632.1		706.497	9865	10380.1	9817.68	9839	10352.2	9824.2
706.353	8590	8427.66	8207.35	8419.25	8215.76		706.255	9740	9551.66	9359.43	9367.07	9543.78	9359.68		706.285	9277.5	9377.23	8999.7	9358.69	9016.79	9001.15		706.269	9732.5	10027.4	9621.74	9637.7	10002.6	9630.58		706.372	10257.5	10353.4	9817.16	9838.19	10326	9823.55
706.228	8390	8410.93	8201.34	8402.64	8209.64		706.13	9650	9535.96	9352.55	9360.09	9528.19	9352.79		706.16	9025	9356.02	8995.45	9337.74	9012.31	8996.88		706.144	9717.5	10008.1	9620.58	9636.32	9983.65	9629.26		706.247	9972.5	10324.3	9812.3	9833.05	10297.3	9818.57
706.103	8242.5	8397.51	8197.87	8389.34	8206.05		706.005	9562.5	9522.4	9347.18	9354.61	9514.74	9347.41		706.035	9287.5	9339.81	8995	9321.78	9011.62	8996.4		706.019	9737.5	9990.2	9619.57	9635.09	9966.16	9628.09		706.122	10120	10300	9810.54	9831	10273.4	9816.69
705.978	8360	8386.68	8196.29	8378.62	8204.35		705.88	9242.5	9510.9	9343.28	9350.61	9503.34	9343.51		705.91	9027.5	9320.65	8990.53	9302.88	9006.93	8991.9		705.894	9317.5	9973.3	9618.34	9633.65	9949.62	9626.7		705.997	9720	10275.7	9807.12	9827.31	10249.5	9813.16
705.853	8442.5	8374.94	8193.15	8366.99	8201.1		705.755	9350	9505.62	9345.11	9352.33	9498.17	9345.33		705.785	9022.5	9306.38	8989.96	9288.86	9006.14	8991.31		705.769	9592.5	9961.82	9621.48	9636.59	9938.51	9629.69		705.872	10065	10257.2	9808.08	9828	10231.3	9814.01
705.728	8370	8362.67	8188.89	8354.83	8196.73		705.63	9370	9498.9	9345.02	9352.15	9491.55	9345.24		705.66	8955	9293.06	8989.47	9275.78	9005.42	8990.79		705.644	9462.5	9948.48	9621.78	9636.69	9925.51	9629.84		705.747	9677.5	10236.1	9805.25	9824.9	10210.6	9811.06
705.603	8477.5	8351.84	8185.52	8344.1	8193.25		705.505	9450	9492.24	9344.57	9351.6	9484.99	9344.78		705.535	8960	9281.56	8989.99	9264.51	9005.74	8991.29		705.519	9740	9937.36	9623.45	9638.16	9914.74	9631.36		705.622	9930	10220.5	9806.66	9826.05	10195.4	9812.37
705.478	8222.5	8340.06	8180.7	8332.43	8188.33		705.38	9500	9484.51	9342.66	9349.6	9477.36	9342.88		705.41	9192.5	9270.72	8990.45	9253.91	9005.99	8991.73		705.394	9415	9924.17	9622.23	9636.75	9901.88	9630		705.497	9687.5	10203.2	9805.3	9824.44	10178.4	9810.9
705.353	8470	8332.01	8179.15	8324.49	8186.68		705.255	9507.5	9476.19	9339.82	9346.66	9469.14	9340.03		705.285	9002.5	9257	8987.36	9240.42	9002.69	8988.62		705.269	9685	9915.08	9624.39	9638.72	9893.12	9632.03		705.372	9857.5	10189.5	9806.6	9825.49	10165.1	9812.1
705.228	8430	8321.13	8174.35	8313.7	8181.77		705.13	9225	9468	9336.79	9343.54	9461.05	9336.99		705.16	9290	9246.75	8987.13	9230.39	9002.26	8988.36		705.144	9505	9903.86	9623.76	9637.9	9882.22	9631.26		705.247	9900	10174.9	9806.04	9824.68	10150.8	9811.44
[truncated: 14 more columns]

## Sheet: Figure 4
a																																												b
Al2O3											FeAl											1Mo9FeAl											MoAl												Al2O3		FeAl		1Mo9FeAl
Temperature (°C)	Intensity (a.u.)	Temperature (°C)	Intensity (a.u.)	Temperature (°C)	Intensity (a.u.)	Temperature (°C)	Intensity (a.u.)	Temperature (°C)	Intensity (a.u.)		Temperature (°C)	Intensity (a.u.)	Temperature (°C)	Intensity (a.u.)	Temperature (°C)	Intensity (a.u.)	Temperature (°C)	Intensity (a.u.)	Temperature (°C)	Intensity (a.u.)		Temperature (°C)	Intensity (a.u.)	Temperature (°C)	Intensity (a.u.)	Temperature (°C)	Intensity (a.u.)	Temperature (°C)	Intensity (a.u.)	Temperature (°C)	Intensity (a.u.)		Temperature (°C)	Intensity (a.u.)	Temperature (°C)	Intensity (a.u.)	Temperature (°C)	Intensity (a.u.)	Temperature (°C)	Intensity (a.u.)	Temperature (°C)	Intensity (a.u.)		Wavenumber (cm-1)	Intensity (a.u.)	Wavenumber (cm-1)	Intensity (a.u.)	Wavenumber (cm-1)	Intensity (a.u.)
99.9545	-3.5437e-05	101.865	0.00016738	99.9112	-3.68683e-05	99.9112	-1.74347e-05	99.9112	0.000208684		100.057	-3.27645e-05	100.044	0.000421289	100.044	0.000121146	100.044	0.000182669	100.044	0.000613817		99.9613	-1.78881e-07	99.9406	0.000438997	99.9406	0.000318143	99.9406	-7.40078e-05	99.9406	0.000838346		100.005	-7.30361e-05	100.005	0.000281102	100.005	0.000174704	100.005	0.000438091	100.005	0.00104		1199.17	0.0314	1199.17	0.0687	1199.17	0.05094
99.9112	-2.7247e-05	105.642	0.000260118	103.972	-2.64977e-05	109.143	-7.62263e-07	104.097	0.000317213		100.064	-4.2358e-05	101.957	0.000497086	103.957	0.00014209	108.625	0.000216517	103.847	0.000811038		99.9406	-3.11362e-05	101.969	0.000549476	103.894	0.000408866	108.591	-7.18816e-05	103.16	0.0011		100.019	-0.000104044	102.195	0.000371621	104.024	0.000244672	107.687	0.00053945	103.375	0.00128		1201.1	0.03188	1201.1	0.06938	1201.1	0.05065
99.9499	3.44248e-06	109.247	0.000373112	111.826	2.70762e-06	127.039	4.61618e-05	108.284	0.000460258		100.044	-6.84228e-05	105.654	0.000679589	111.526	0.000199683	125.257	0.000304681	107.65	0.00107		99.9517	-2.16193e-05	105.89	0.000817595	111.547	0.000634118	125.358	-6.40941e-05	106.38	0.00141		100.031	-6.59081e-05	106.429	0.000602775	111.798	0.00042956	122.578	0.000783096	106.745	0.00159		1203.03	0.03244	1203.03	0.06997	1203.03	0.05064
100.005	-7.46121e-06	112.684	0.00050572	119.331	4.60674e-05	144.188	0.00011605	112.47	0.000643365		100.083	-6.15839e-05	109.184	0.000904678	118.759	0.00028284	141.196	0.000424531	111.453	0.0014		99.9606	-9.71436e-06	109.633	0.00115	118.868	0.000922829	141.427	-4.8361e-05	109.599	0.0018		100.089	-3.49701e-05	110.47	0.000908374	119.227	0.000684332	136.849	0.00108	110.114	0.00198		1204.95	0.03306	1204.95	0.07043	1204.95	0.05084
100.07	-3.16698e-05	115.957	0.00065607	126.495	0.000106835	160.608	0.000214712	116.656	0.000870599		100.145	-6.92472e-05	112.549	0.00117	125.663	0.000396519	156.457	0.000580392	115.256	0.0018		100.026	-6.94356e-05	113.202	0.00155	125.863	0.00128	156.812	-1.91477e-05	112.818	0.00227		100.189	-3.74509e-05	114.323	0.00129	126.318	0.00102	150.513	0.00144	113.484	0.00245		1206.88	0.0337	1206.88	0.07073	1206.88	0.05126
100.225	1.69142e-05	119.071	0.000821213	133.326	0.000187606	176.314	0.000347273	120.842	0.00114		100.253	-7.01373e-05	115.754	0.00148	132.246	0.000544318	171.055	0.000774952	119.059	0.00229		100.131	-0.000117307	116.601	0.00201	132.541	0.0017	171.528	3.1039e-05	116.038	0.00282		100.357	-8.29116e-05	117.993	0.00176	133.079	0.00144	163.582	0.00186	116.854	0.00302		1208.81	0.0343	1208.81	0.07093	1208.81	0.05195
100.444	7.73842e-06	122.03	0.000997391	139.831	0.00028988	191.323	0.000517448	125.028	0.00146		100.404	-6.42273e-05	118.802	0.00182	138.516	0.000727825	185.003	0.00101	122.862	0.00286		100.271	-4.12638e-05	119.834	0.00252	138.907	0.00218	185.591	0.000111307	119.257	0.00346		100.622	3.84266e-05	121.484	0.0023	139.519	0.00194	176.071	0.00232	120.224	0.0037		1210.74	0.03485	1210.74	0.0711	1210.74	0.05298
100.733	-1.77251e-05	124.836	0.00118	146.02	0.000413745	205.649	0.000726927	129.215	0.00181		100.607	5.80806e-05	121.699	0.00218	144.48	0.000946249	198.318	0.00128	126.665	0.00351		100.477	-2.01749e-05	122.905	0.00308	144.971	0.00272	199.014	0.000231527	122.477	0.00418		100.977	2.13951e-05	124.8	0.00291	145.644	0.00252	187.992	0.00283	123.593	0.0045		1212.67	0.03537	1212.67	0.07133	1212.67	0.0544
101.105	-3.12906e-05	127.495	0.00137	151.899	0.000557774	219.309	0.000975017	133.401	0.0022		100.885	-1.09616e-05	124.446	0.00256	150.145	0.0012	211.014	0.00159	130.468	0.00422		100.762	-2.06848e-05	125.819	0.00366	150.739	0.00329	211.813	0.000401053	125.696	0.005		101.42	-7.64211e-06	127.946	0.00357	151.463	0.00317	199.359	0.00337	126.963	0.00542		1214.6	0.03591	1214.6	0.07169	1214.6	0.05624
101.581	1.90286e-05	130.01	0.00155	157.476	0.000719125	232.318	0.00126	137.587	0.00259		101.236	5.23535e-06	127.049	0.00295	155.52	0.00147	223.106	0.00192	134.271	0.00496		101.101	-0.000173879	128.58	0.00426	156.219	0.0039	224.003	0.000627266	128.916	0.00589		101.945	8.54107e-06	130.927	0.00427	156.984	0.00387	210.185	0.00394	130.333	0.00646		1216.53	0.03653	1216.53	0.07219	1216.53	0.05846
102.073	-5.11531e-07	132.386	0.00173	162.761	0.000893827	244.693	0.00157	141.773	0.00298		101.673	-5.5106e-06	129.512	0.00333	160.613	0.00177	234.607	0.00227	138.074	0.00572		101.559	-0.000127015	131.192	0.00486	161.417	0.00452	235.598	0.000914245	132.135	0.00685		102.593	5.79852e-05	133.747	0.00498	162.214	0.00461	220.482	0.00451	133.703	0.0076		1218.45	0.03728	1218.45	0.07282	1218.45	0.06098
102.684	2.34399e-05	134.626	0.0019	167.759	0.00108	256.45	0.00191	145.959	0.00334		102.186	-2.57867e-06	131.838	0.00371	165.43	0.00208	245.534	0.00264	141.877	0.00646		102.047	-0.000137425	133.658	0.00544	166.342	0.00514	246.614	0.00126	135.355	0.00785		103.265	0.000112174	136.41	0.00569	167.162	0.00536	230.265	0.00508	137.072	0.00884		1220.38	0.0381	1220.38	0.07348	1220.38	0.06368
103.341	1.26923e-05	136.734	0.00206	172.48	0.00126	267.604	0.00226	150.146	0.00367		102.794	2.10373e-05	134.03	0.00407	169.98	0.00239	255.9	0.00301	145.68	0.00714		102.641	-0.000148025	135.984	0.006	171.001	0.00574	257.065	0.00167	138.574	0.00888		104.07	0.000142392	138.92	0.00639	171.835	0.00611	239.546	0.00564	140.442	0.01015		1222.31	0.03892	1222.31	0.07407	1222.31	0.06642
104.078	2.26933e-05	138.714	0.0022	176.931	0.00145	278.171	0.00262	154.332	0.00393		103.417	3.73753e-05	136.094	0.00441	174.269	0.00269	265.721	0.00338	149.483	0.00774		103.313	-0.000149226	138.172	0.00652	175.402	0.00633	266.965	0.00212	141.794	0.0099		104.905	0.000253645	141.284	0.00705	176.241	0.00683	248.339	0.00618	143.812	0.01149		1224.24	0.03963	1224.24	0.07449	1224.24	0.0691
104.868	2.88607e-05	140.571	0.00233	181.121	0.00163	288.166	0.00298	158.518	0.00413		104.146	-5.44414e-05	138.033	0.00472	178.307	0.00299	275.012	0.00373	153.286	0.00822		104.001	-0.000150458	140.229	0.00701	179.55	0.00688	276.331	0.0026	145.013	0.0109		105.796	0.00028378	143.504	0.00767	180.388	0.00753	256.657	0.00669	147.182	0.01284		1226.17	0.04016	1226.17	0.07468	1226.17	0.07163
105.709	3.4745e-05	142.308	0.00245	185.056	0.0018	297.607	0.00332	162.704	0.00426		104.928	-4.41831e-05	139.851	0.005	182.099	0.00327	283.786	0.00407	157.09	0.00857		104.78	-0.000113706	142.156	0.00745	183.455	0.00739	285.177	0.00311	148.233	0.01183		106.727	0.000330567	145.585	0.00824	184.283	0.00818	264.513	0.00716	150.551	0.01416		1228.1	0.04051	1228.1	0.07467	1228.1	0.074
106.597	5.8027e-05	143.929	0.00255	188.746	0.00196	306.508	0.00365	166.891	0.00432		105.743	-8.06075e-07	141.551	0.00525	185.655	0.00352	292.059	0.00439	160.893	0.00877		105.617	-7.61335e-07	143.96	0.00784	187.124	0.00785	293.517	0.00363	151.452	0.01268		107.73	0.000434505	147.532	0.00876	187.935	0.00877	271.92	0.0076	153.921	0.0154		1230.03	0.04075	1230.03	0.0745	1230.03	0.07623
107.511	9.61699e-05	145.438	0.00264	192.198	0.00211	314.886	0.00396	171.077	0.00431		106.642	2.75639e-05	143.139	0.00547	188.982	0.00376	299.845	0.00468	164.696	0.00884		106.522	4.77171e-06	145.643	0.00819	190.563	0.00827	301.367	0.00414	154.672	0.01342		108.759	0.000490734	149.349	0.00922	191.352	0.00931	278.891	0.008	157.291	0.01652		1231.95	0.04096	1231.95	0.07426	1231.95	0.07834
108.449	0.00010151	146.84	0.00272	195.42	0.00224	322.756	0.00425	175.263	0.00427		107.603	8.88107e-05	144.616	0.00566	192.087	0.00397	307.16	0.00495	168.499	0.00878		107.422	9.13768e-05	147.21	0.00849	193.78	0.00864	308.741	0.00463	157.891	0.01402		109.811	0.000661382	151.042	0.00962	194.541	0.00979	285.44	0.00835	160.661	0.01751		1233.88	0.0412	1233.88	0.07401	1233.88	0.08034
109.446	0.000133892	148.138	0.00279	198.419	0.00235	330.135	0.00451	179.449	0.00419		108.576	0.000157108	145.988	0.00583	194.977	0.00415	314.018	0.00519	172.302	0.00863		108.402	0.00020168	148.665	0.00876	196.783	0.00897	315.655	0.00509	161.111	0.01449		110.89	0.000772399	152.613	0.00997	197.51	0.01021	291.58	0.00867	164.03	0.01833		1235.81	0.04148	1235.81	0.07374	1235.81	0.08222
110.445	0.000174214	149.336	0.00284	201.205	0.00245	337.038	0.00474	183.635	0.00411		109.57	0.000244309	147.259	0.00597	197.662	0.00431	320.433	0.0054	176.105	0.0084		109.4	0.000364402	150.013	0.00898	199.579	0.00925	322.123	0.00552	164.33	0.0148		111.992	0.000907235	154.068	0.01026	200.267	0.01057	297.324	0.00894	167.4	0.01897		1237.74	0.04174	1237.74	0.07342	1237.74	0.08395
111.465	0.000175557	150.438	0.00288	203.784	0.00254	343.48	0.00494	187.822	0.00402		110.622	0.000369182	148.432	0.00609	200.148	0.00445	326.421	0.00559	179.908	0.00813		110.414	0.000486565	151.257	0.00916	202.175	0.00949	328.159	0.0059	167.55	0.01497		113.067	0.00109	155.411	0.01051	202.82	0.01088	302.685	0.00918	170.77	0.01942		1239.67	0.04189	1239.67	0.07302	1239.67	0.08548
112.485	0.000262561	151.449	0.00292	206.165	0.00261	349.479	0.00512	192.008	0.00395		111.663	0.000529902	149.511	0.00618	202.442	0.00456	331.996	0.00575	183.711	0.00786		111.47	0.000704021	152.401	0.00931	204.579	0.0097	333.78	0.00625	170.769	0.015		114.187	0.00128	156.646	0.01072	205.177	0.01113	307.677	0.00938	174.14	0.0197		1241.6	0.04187	1241.6	0.07249	1241.6	0.0868
113.471	0.000340922	152.372	0.00295	208.356	0.00267	355.049	0.00527	196.194	0.00391		112.728	0.000666585	150.5	0.00626	204.553	0.00466	337.173	0.00588	187.514	0.0076		112.501	0.000795161	153.45	0.00944	206.798	0.00987	338.999	0.00655	173.988	0.01491		115.28	0.00145	157.779	0.01089	207.345	0.01135	312.312	0.00956	177.509	0.01981		1243.52	0.04167	1243.52	0.07182	1243.52	0.08794
114.527	0.000399465	153.21	0.00297	210.364	0.00272	360.207	0.0054	200.38	0.00389		113.777	0.000808174	151.404	0.00633	206.488	0.00474	341.967	0.006	191.317	0.00737		113.565	0.00108	154.408	0.00954	208.84	0.01001	343.832	0.00681	177.208	0.01472		116.38	0.00164	158.814	0.01103	209.333	0.01152	316.604	0.0097	180.879	0.01978		1245.45	0.04132	1245.45	0.07106	1245.45	0.08894
115.551	0.000459954	153.969	0.00299	212.198	0.00276	364.968	0.00551	204.566	0.0039		114.856	0.000935202	152.225	0.00638	208.256	0.0048	346.392	0.00609	195.12	0.00719		114.637	0.00132	155.279	0.00962	210.712	0.01012	348.293	0.00703	180.427	0.01445		117.44	0.00187	159.754	0.01114	211.148	0.01167	320.566	0.00982	184.249	0.01965		1247.38	0.0409	1247.38	0.07024	1247.38	0.08984
116.588	0.000556573	154.653	0.00301	213.865	0.00279	369.349	0.0056	208.753	0.00393		115.904	0.00111	152.968	0.00642	209.862	0.00485	350.464	0.00617	198.923	0.00706		115.716	0.00161	156.067	0.00968	212.421	0.01021	352.397	0.00721	183.647	0.01414		118.5	0.00214	160.605	0.01122	212.798	0.01178	324.211	0.00992	187.619	0.01944		1249.31	0.04047	1249.31	0.06941	1249.31	0.09068
117.595	0.000682504	155.264	0.00302	215.373	0.00282	373.365	0.00567	212.939	0.00398		116.989	0.0013	153.637	0.00645	211.316	0.00489	354.196	0.00623	202.726	0.00698		116.79	0.00189	156.777	0.00973	213.975	0.01029	356.16	0.00736	186.866	0.0138		119.553	0.00248	161.371	0.01129	214.291	0.01187	327.553	0.01	190.988	0.01918		1251.24	0.04004	1251.24	0.06855	1251.24	0.09143
118.617	0.000743002	155.807	0.00303	216.731	0.00284	377.032	0.00573	217.125	0.00404		118.022	0.00147	154.236	0.00647	212.624	0.00492	357.604	0.00629	206.529	0.00695		117.851	0.00226	157.411	0.00977	215.381	0.01035	359.596	0.00748	190.086	0.01345		120.611	0.00284	162.056	0.01134	215.635	0.01194	330.604	0.01007	194.358	0.01891		1253.17	0.03957	1253.17	0.06763	1253.17	0.09207
119.601	0.000836385	156.287	0.00303	217.946	0.00285	380.365	0.00578	221.311	0.00409		119.107	0.00163	154.768	0.00649	213.795	0.00495	360.703	0.00633	210.332	0.00694		118.905	0.00253	157.976	0.00979	216.646	0.01039	362.719	0.00758	193.305	0.01312		121.632	0.00319	162.665	0.01138	216.838	0.01199	333.378	0.01012	197.728	0.01864		1255.1	0.03904	1255.1	0.06661	1255.1	0.09254
120.604	0.000923487	156.707	0.00304	219.026	0.00286	383.382	0.00581	225.497	0.00414		120.145	0.00177	155.237	0.0065	214.836	0.00496	363.506	0.00636	214.135	0.00696		119.934	0.00288	158.474	0.00981	217.778	0.01042	365.546	0.00766	196.525	0.01282		122.641	0.00363	163.203	0.0114	217.907	0.01203	335.888	0.01016	201.098	0.0184		1257.02	0.03842	1257.02	0.06547	1257.02	0.09282
121.595	0.00102	157.071	0.00304	219.979	0.00287	386.097	0.00584	229.684	0.00418		121.177	0.00199	155.648	0.00651	215.755	0.00498	366.029	0.00638	217.938	0.00698		120.988	0.00313	158.91	0.00983	218.785	0.01045	368.09	0.00772	199.744	0.01255		123.644	0.00393	163.673	0.01142	218.85	0.01206	338.148	0.01019	204.467	0.0182		1258.95	0.03773	1258.95	0.06421	1258.95	0.09292
122.537	0.00114	157.383	0.00304	220.813	0.00288	388.526	0.00586	233.87	0.00421		122.2	0.00227	156.004	0.00652	216.558	0.00499	368.288	0.0064	221.741	0.007		121.984	0.00347	159.287	0.00984	219.674	0.01047	370.366	0.00776	202.964	0.01232		124.607	0.0042	164.081	0.01144	219.676	0.01208	340.169	0.01021	207.837	0.01803		1260.88	0.03704	1260.88	0.06288	1260.88	0.09289
123.502	0.00129	157.647	0.00304	221.536	0.00288	390.686	0.00588	238.056	0.00421		123.216	0.00256	156.31	0.00652	217.255	0.00499	370.295	0.00642	225.544	0.00701		123.019	0.0038	159.611	0.00985	220.451	0.01048	372.39	0.0078	206.183	0.01214		125.566	0.00457	164.431	0.01145	220.392	0.01209	341.967	0.01023	211.207	0.0179		1262.81	0.03641	1262.81	0.06157	1262.81	0.09278
124.489	0.00138	157.867	0.00304	222.156	0.00288	392.592	0.00589	242.242	0.00421		124.208	0.00281	156.568	0.00653	217.853	0.005	372.067	0.00643	229.347	0.007		123.991	0.00411	159.886	0.00985	221.125	0.01049	374.176	0.00782	209.403	0.01199		126.484	0.00489	164.727	0.01145	221.005	0.0121	343.553	0.01024	214.577	0.01781		1264.74	0.03589	1264.74	0.06033	1264.74	0.09264
125.439	0.00151	158.047	0.00304	222.681	0.00288	394.26	0.0059	246.428	0.00419		125.181	0.00309	156.784	0.00653	218.359	0.005	373.617	0.00643	233.15	0.00697		124.986	0.00447	160.114	0.00985	221.703	0.0105	375.739	0.00784	212.622	0.01188		127.409	0.00514	164.974	0.01146	221.525	0.01211	344.941	0.01025	217.946	0.01774		1266.67	0.03549	1266.67	0.05918	1266.67	0.09249
126.351	0.0016	158.192	0.00304	223.119	0.00289	395.707	0.00591	250.615	0.00415		126.164	0.00336	156.96	0.00653	218.78	0.005	374.961	0.00644	236.953	0.00692		125.947	0.00488	160.301	0.00986	222.192	0.0105	377.094	0.00785	215.842	0.01179		128.305	0.00549	165.176	0.01146	221.958	0.01211	346.144	0.01026	221.316	0.01768		1268.59	0.03517	1268.59	0.05811	1268.59	0.09234
127.284	0.00172	158.304	0.00304	223.477	0.00289	396.946	0.00591	254.801	0.00411		127.099	0.00366	157.102	0.00653	219.126	0.005	376.113	0.00644	240.756	0.00684		126.888	0.00515	160.451	0.00986	222.6	0.0105	378.256	0.00786	219.061	0.01172		129.215	0.00578	165.338	0.01146	222.313	0.01211	347.176	0.01026	224.686	0.01763		1270.52	0.03485	1270.52	0.05708	1270.52	0.09215
128.235	0.00183	158.389	0.00304	223.764	0.00289	397.996	0.00591	258.987	0.00406		128.057	0.00389	157.212	0.00653	219.402	0.005	377.089	0.00645	244.559	0.00675		127.857	0.00557	160.568	0.00986	222.934	0.0105	379.239	0.00787	222.281	0.01166		130.097	0.00622	165.464	0.01146	222.597	0.01212	348.049	0.01027	228.056	0.01757		1272.45	0.03451	1272.45	0.05605	1272.45	0.09194
129.138	0.00191	158.449	0.00304	223.987	0.00289	398.871	0.00591	263.173	0.00402		128.984	0.00419	157.295	0.00653	219.617	0.005	377.902	0.00645	248.362	0.00663		128.794	0.00593	160.656	0.00986	223.201	0.0105	380.059	0.00787	225.5	0.01159		130.976	0.00664	165.559	0.01146	222.818	0.01212	348.777	0.01027	231.425	0.01749		1274.38	0.03413	1274.38	0.05501	1274.38	0.0917
130.041	0.00203	158.49	0.00304	224.155	0.00289	399.588	0.00591	267.359	0.00397		129.9	0.00449	157.354	0.00653	219.779	0.00501	378.568	0.00645	252.165	0.00651		129.715	0.00635	160.718	0.00986	223.41	0.01051	380.73	0.00788	228.719	0.01151		131.842	0.00704	165.627	0.01146	222.984	0.01212	349.374	0.01027	234.795	0.01738		1276.31	0.03375	1276.31	0.05397	1276.31	0.09145
130.941	0.00216	158.514	0.00304	224.275	0.00289	400.161	0.00592	271.546	0.00393		130.814	0.00472	157.394	0.00653	219.895	0.00501	379.101	0.00645	255.968	0.00637		130.611	0.00672	160.761	0.00986	223.566	0.01051	381.268	0.00788	231.939	0.01143		132.729	0.00745	165.672	0.01146	223.103	0.01212	349.851	0.01027	238.165	0.01724		1278.24	0.03342	1278.24	0.05295	1278.24	0.09123
131.816	0.00227	158.527	0.00304	224.356	0.00289	400.608	0.00592	275.732	0.00389		131.703	0.00496	157.418	0.00653	219.973	0.00501	379.516	0.00645	259.771	0.00623		131.523	0.00718	160.786	0.00986	223.678	0.01051	381.686	0.00788	235.158	0.01132		133.599	0.00782	165.7	0.01146	223.183	0.01212	350.223	0.01027	241.535	0.01706		1280.16	0.03317	1280.16	0.05199	1280.16	0.09103
132.691	0.00236	158.532	0.00304	224.405	0.00289	400.944	0.00592	279.918	0.00387		132.58	0.00514	157.43	0.00653	220.02	0.00501	379.829	0.00645	263.574	0.0061		132.4	0.00755	160.799	0.00986	223.753	0.01051	382.001	0.00788	238.378	0.01119		134.472	0.00827	165.714	0.01146	223.231	0.01212	350.502	0.01027	244.904	0.01685		1282.09	0.03301	1282.09	0.0511	1282.09	0.09085
133.569	0.00249	158.532	0.00304	224.43	0.00289	401.184	0.00592	284.104	0.00386		133.457	0.00539	157.435	0.00653	220.044	0.00501	380.052	0.00645	267.377	0.00597		133.284	0.00787	160.804	0.00986	223.799	0.01051	382.226	0.00788	241.597	0.01104		135.303	0.00854	165.719	0.01146	223.256	0.01212	350.702	0.01027	248.274	0.0166		1284.02	0.03291	1284.02	0.05024	1284.02	0.09066
134.435	0.00258	158.534	0.00304	224.439	0.00289	401.346	0.00592	288.29	0.00387		134.324	0.00556	157.435	0.00653	220.053	0.00501	380.202	0.00645	271.18	0.00584		134.139	0.00833	160.805	0.00986	223.822	0.01051	382.378	0.00788	244.817	0.01087		136.127	0.00895	165.72	0.01146	223.265	0.01212	350.837	0.01027	251.644	0.01632		1285.95	0.03281	1285.95	0.0494	1285.95	0.09042
135.308	0.00267	158.542	0.00304	224.441	0.00289	401.443	0.00592	292.477	0.00389		135.179	0.00565	157.437	0.00653	220.054	0.00501	380.293	0.00645	274.983	0.00573		135.004	0.0087	160.806	0.00986	223.831	0.01051	382.469	0.00788	248.036	0.01067		136.94	0.00936	165.721	0.01146	223.267	0.01212	350.918	0.01027	255.014	0.01601		1287.88	0.03267	1287.88	0.04855	1287.88	0.09012
136.138	0.00279	158.566	0.00304	224.442	0.00289	401.494	0.00592	296.663	0.00392		136.027	0.00588	157.446	0.00653	220.056	0.00501	380.34	0.00645	278.786	0.00563		135.845	0.00894	160.815	0.00986	223.832	0.01051	382.516	0.00788	251.256	0.01046		137.776	0.00975	165.73	0.01146	223.268	0.01212	350.96	0.01027	258.383	0.01568		1289.81	0.03248	1289.81	0.0477	1289.81	0.08978
136.968	0.00287	158.613	0.00304	224.454	0.00289	401.512	0.00592	300.849	0.00397		136.868	0.00605	157.47	0.00653	220.068	0.00501	380.357	0.00645	282.589	0.00555		136.67	0.00929	160.841	0.00986	223.834	0.01051	382.534	0.00788	254.475	0.01022		138.59	0.01021	165.755	0.01146	223.28	0.01212	350.975	0.01027	261.753	0.01533		1291.74	0.03226	1291.74	0.04686	1291.74	0.08941
137.83	0.00294	158.689	0.00304	224.485	0.00289	401.515	0.00592	305.035	0.00403		137.699	0.00616	157.518	0.00653	220.099	0.00501	380.359	0.00645	286.392	0.00549		137.494	0.00959	160.889	0.00986	223.847	0.01051	382.536	0.00788	257.695	0.00998		139.4	0.01062	165.804	0.01146	223.313	0.01212	350.977	0.01027	265.123	0.01497		1293.66	0.03204	1293.66	0.0461	1293.66	0.08905
138.651	0.00302	158.804	0.00304	224.546	0.00289	401.517	0.00592	309.221	0.00411		138.525	0.00633	157.598	0.00653	220.16	0.00501	380.362	0.00645	290.195	0.00545		138.328	0.00986	160.97	0.00986	223.883	0.01051	382.539	0.00788	260.914	0.00972		140.211	0.01094	165.884	0.01146	223.377	0.01212	350.98	0.01027	268.493	0.01461		1295.59	0.03185	1295.59	0.04545	1295.59	0.08873
139.484	0.00307	158.964	0.00304	224.647	0.00289	401.536	0.00592	313.408	0.00419		139.367	0.00643	157.716	0.00653	220.262	0.00501	380.382	0.00645	293.998	0.00542		139.165	0.0101	161.09	0.00986	223.953	0.01051	382.556	0.00788	264.134	0.00946		141.027	0.01129	166.004	0.01146	223.482	0.01212	351.001	0.01027	271.862	0.01424		1297.52	0.03169	1297.52	0.04496	1297.52	0.08842
140.299	0.00316	159.176	0.00304	224.798	0.00289	401.588	0.00592	317.594	0.00429		140.178	0.0065	157.881	0.00653	220.412	0.00501	380.436	0.00645	297.801	0.00541		139.995	0.01029	161.258	0.00986	224.069	0.01051	382.605	0.00788	267.353	0.00919		141.836	0.01158	166.171	0.01146	223.64	0.01212	351.059	0.01027	275.232	0.01388		1299.45	0.03154	1299.45	0.04462	1299.45	0.08811
141.113	0.00324	159.449	0.00304	225.007	0.00289	401.688	0.00592	321.78	0.00439		141.01	0.00664	158.101	0.00653	220.623	0.005	380.542	0.00645	301.604	0.00542		140.82	0.01054	161.482	0.00985	224.241	0.01051	382.699	0.00788	270.573	0.00893		142.644	0.01186	166.393	0.01146	223.859	0.01212	351.17	0.01027	278.602	0.01353		1301.38	0.03135	1301.38	0.0444	1301.38	0.08773
141.928	0.00327	159.79	0.00304	225.286	0.00289	401.854	0.00592	325.966	0.0045		141.814	0.00673	158.383	0.00652	220.903	0.005	380.716	0.00645	305.407	0.00544		141.651	0.01072	161.769	0.00985	224.481	0.0105	382.855	0.00788	273.792	0.00867		143.447	0.01216	166.679	0.01145	224.151	0.01211	351.354	0.01027	281.972	0.01319		1303.31	0.03109	1303.31	0.0443	1303.31	0.08726
142.736	0.00332	160.206	0.00304	225.645	0.00289	402.1	0.00592	330.152	0.00462		142.621	0.00692	158.736	0.00652	221.262	0.005	380.976	0.00645	309.21	0.00548		142.472	0.01102	162.127	0.00984	224.8	0.0105	383.087	0.00788	277.012	0.00842		144.274	0.01251	167.035	0.01145	224.526	0.01211	351.628	0.01027	285.341	0.01287		1305.24	0.03076	1305.24	0.04429	1305.24	0.08669
143.558	0.00337	160.705	0.00303	226.092	0.00288	402.445	0.00592	334.339	0.00473		143.457	0.007	159.166	0.00651	221.711	0.005	381.339	0.00645	313.013	0.00552		143.272	0.0113	162.564	0.00983	225.211	0.0105	383.412	0.00788	280.231	0.00818		145.08	0.01287	167.47	0.01143	224.994	0.01211	352.011	0.01027	288.711	0.01258		1307.16	0.03039	1307.16	0.0444	1307.16	0.08602
144.384	0.00346	161.295	0.00303	226.639	0.00288	402.903	0.00592	338.525	0.00485		144.233	0.0071	159.682	0.0065	222.26	0.005	381.821	0.00645	316.816	0.00558		144.07	0.01156	163.089	0.00982	225.723	0.0105	383.843	0.00788	283.451	0.00795		145.896	0.01312	167.993	0.01141	225.565	0.0121	352.52	0.01027	292.081	0.0123		1309.09	0.03003	1309.09	0.04462	1309.09	0.08529
145.184	0.00351	161.983	0.00301	227.295	0.00288	403.491	0.00591	342.711	0.00497		145.028	0.00712	160.292	0.00648	222.917	0.00499	382.441	0.00645	320.619	0.00564		144.886	0.01173	163.709	0.00979	226.349	0.01049	384.397	0.00787	286.67	0.00775		146.691	0.01341	168.61	0.01139	226.251	0.01209	353.174	0.01027	295.451	0.01205		1311.02	0.02972	1311.02	0.04495	1311.02	0.08453
146.017	0.00357	162.776	0.003	228.07	0.00288	404.226	0.00591	346.897	0.00508		145.827	0.00722	161.003	0.00646	223.695	0.00499	383.214	0.00645	324.422	0.00571		145.697	0.01196	164.433	0.00975	227.099	0.01048	385.088	0.00787	289.889	0.00756		147.48	0.01368	169.329	0.01134	227.061	0.01207	353.99	0.01027	298.82	0.01182		1312.95	0.02946	1312.95	0.04535	1312.95	0.08377
146.82	0.00359	163.683	0.00298	228.973	0.00287	405.123	0.00591	351.083	0.00519		146.659	0.00727	161.824	0.00642	224.601	0.00497	384.159	0.00644	328.225	0.00579		146.488	0.01214	165.267	0.0097	227.986	0.01047	385.933	0.00787	293.109	0.00739		148.282	0.01394	170.159	0.01128	228.006	0.01205	354.987	0.01026	302.19	0.01162		1314.88	0.02924	1314.88	0.04574	1314.88	0.08299
147.623	0.00363	164.711	0.00295	230.015	0.00286	406.2	0.00591	355.27	0.0053		147.474	0.00741	162.762	0.00637	225.646	0.00496	385.293	0.00644	332.028	0.00586		147.289	0.01226	166.22	0.00963	229.02	0.01044	386.947	0.00786	296.328	0.00724		149.096	0.0143	171.107	0.0112	229.095	0.01201	356.183	0.01026	305.56	0.01144		1316.81	0.02901	1316.81	0.04603	1316.81	0.08219
148.448	0.00365	165.866	0.00291	231.206	0.00285	407.471	0.0059	359.456	0.0054		148.267	0.00753	163.824	0.0063	226.841	0.00494	386.632	0.00644	335.831	0.00594		148.113	0.01249	167.3	0.00953	230.213	0.01041	388.144	0.00785	299.548	0.00712		149.924	0.01458	172.182	0.01108	230.341	0.01196	357.596	0.01025	308.93	0.01128		1318.73	0.02875	1318.73	0.04616	1318.73	0.08137
149.239	0.00368	167.158	0.00286	232.556	0.00283	408.955	0.0059	363.642	0.00549		149.081	0.00765	165.019	0.00621	228.195	0.00491	388.193	0.00643	339.634	0.00601		148.901	0.01263	168.515	0.0094	231.576	0.01037	389.54	0.00784	302.767	0.00702		150.686	0.01491	173.391	0.01093	231.752	0.01189	359.244	0.01024	312.299	0.01115		1320.66	0.02841	1320.66	0.0461	1320.66	0.08053
149.997	0.00369	168.593	0.0028	234.073	0.00281	410.665	0.00589	367.828	0.00558		149.875	0.00769	166.354	0.0061	229.717	0.00487	389.995	0.00642	343.437	0.00608		149.699	0.01279	169.873	0.00923	233.121	0.01031	391.15	0.00782	305.987	0.00694		151.499	0.01518	174.742	0.01073	233.339	0.0118	361.145	0.01022	315.669	0.01103		1322.59	0.02803	1322.59	0.04588	1322.59	0.07968
150.786	0.00372	170.178	0.00272	235.77	0.00278	412.62	0.00588	372.014	0.00565		150.688	0.00786	167.838	0.00595	231.419	0.00482	392.053	0.00641	347.24	0.00615		150.509	0.01291	171.381	0.00901	234.858	0.01023	392.991	0.00779	309.206	0.00688		152.318	0.0154	176.242	0.01048	235.113	0.01169	363.317	0.01019	319.039	0.01093		1324.52	0.0276	1324.52	0.04557	1324.52	0.07882
151.586	0.00375	171.923	0.00263	237.654	0.00274	414.835	0.00586	376.201	0.00572		151.484	0.0079	169.478	0.00576	233.309	0.00475	394.386	0.00639	351.043	0.00621		151.292	0.01302	173.048	0.00874	236.8	0.01013	395.076	0.00776	312.426	0.00685		153.108	0.01549	177.901	0.01016	237.083	0.01153	365.779	0.01016	322.409	0.01085		1326.45	0.02717	1326.45	0.04524	1326.45	0.07797
152.386	0.0038	173.833	0.00251	239.737	0.00269	417.327	0.00584	380.387	0.00578		152.31	0.00792	171.282	0.00553	235.399	0.00467	397.01	0.00636	354.846	0.00627		152.072	0.01317	174.882	0.0084	238.957	0.01	397.422	0.00771	315.645	0.00683		153.928	0.01569	179.725	0.00977	239.261	0.01134	368.547	0.01012	325.778	0.01078		1328.38	0.02673	1328.38	0.04497	1328.38	0.0771
153.175	0.0038	175.917	0.00237	242.028	0.00263	420.111	0.00581	384.573	0.00583		153.095	0.00798	173.257	0.00526	237.697	0.00456	399.942	0.00633	358.649	0.00632		152.887	0.0133	176.89	0.008	241.341	0.00983	400.043	0.00765	318.865	0.00683		154.725	0.01594	181.723	0.00931	241.656	0.0111	371.642	0.01006	329.148	0.01072		1330.31	0.02626	1330.31	0.04477	1330.31	0.07621
153.969	0.00385	178.181	0.00221	244.537	0.00255	423.205	0.00577	388.759	0.00587		153.909	0.00803	175.411	0.00494	240.213	0.00444	403.199	0.00629	362.452	0.00636		153.706	0.01333	179.081	0.00753	243.963	0.00963	402.955	0.00756	322.084	0.00685		155.532	0.01626	183.903	0.00876	244.28	0.01081	375.079	0.00999	332.518	0.01067		1332.23	0.02575	1332.23	0.04462	1332.23	0.07529
154.787	0.00388	180.635	0.00203	247.274	0.00247	426.624	0.00572	392.946	0.00589		154.715	0.00819	177.753	0.00457	242.959	0.00428	406.8	0.00623	366.255	0.00639		154.513	0.01337	181.462	0.00699	246.835	0.00937	406.174	0.00746	325.304	0.00689		156.363	0.01641	186.272	0.00813	247.142	0.01046	378.878	0.00989	335.888	0.01063		1334.16	0.02517	1334.16	0.04449	1334.16	0.07436
155.587	0.00393	183.285	0.00183	250.249	0.00236	430.384	0.00566	397.132	0.00591		155.537	0.00813	180.29	0.00416	245.943	0.0041	410.759	0.00616	370.058	0.00642		155.325	0.01344	184.041	0.00638	249.967	0.00907	409.714	0.00733	328.523	0.00694		157.157	0.01663	188.838	0.00742	250.252	0.01004	383.057	0.00977	339.257	0.01059		1336.09	0.02454	1336.09	0.04434	1336.09	0.07346
156.381	0.0039	186.138	0.00162	253.471	0.00224	434.503	0.00558	401.318	0.00592		156.334	0.00818	183.03	0.00371	249.175	0.00389	415.096	0.00608	373.861	0.00644		156.088	0.01351	186.827	0.00571	253.372	0.0087	413.591	0.00717	331.743	0.007		157.956	0.01681	191.609	0.00664	253.622	0.00955	387.633	0.00963	342.627	0.01055		1338.02	0.02389	1338.02	0.04416	1338.02	0.07266
157.194	0.00393	189.203	0.00139	256.951	0.0021	438.995	0.00549	405.504	0.00591		157.144	0.00817	185.981	0.00324	252.666	0.00365	419.827	0.00597	377.664	0.00645		156.893	0.01364	189.826	0.005	257.06	0.00828	417.82	0.00698	334.962	0.00707		158.745	0.01691	194.594	0.00581	257.261	0.00899	392.625	0.00945	345.997	0.01051		1339.95	0.02326	1339.95	0.04396	1339.95	0.07199
157.961	0.00397	192.486	0.00116	260.699	0.00194	443.878	0.00538	409.69	0.00589		157.956	0.00824	189.15	0.00275	256.426	0.00338	424.969	0.00585	381.467	0.00645		157.704	0.01367	193.048	0.00426	261.044	0.00779	422.417	0.00675	338.182	0.00715		159.537	0.01713	197.799	0.00495	261.179	0.00835	398.051	0.00923	349.367	0.01047		1341.88	0.0227	1341.88	0.04376	1341.88	0.07151
158.755	0.00398	195.996	0.000938185	264.724	0.00176	449.168	0.00524	413.877	0.00587		158.767	0.0082	192.545	0.00226	260.463	0.00309	430.539	0.00569	385.27	0.00644		158.518	0.01368	196.5	0.00352	265.334	0.00724	427.397	0.00647	341.401	0.00723		160.351	0.01727	201.234	0.00409	265.388	0.00766	403.929	0.00897	352.736	0.01043		1343.81	0.02223	1343.81	0.04357	1343.81	0.07121
159.542	0.00399	199.74	0.000725959	269.037	0.00158	454.881	0.00508	418.063	0.00583		159.601	0.00824	196.174	0.0018	264.789	0.00277	436.554	0.00552	389.073	0.00643		159.308	0.01368	200.19	0.0028	269.941	0.00664	432.775	0.00616	344.621	0.00731		161.195	0.01747	204.905	0.00327	269.898	0.0069	410.276	0.00867	356.106	0.01039		1345.73	0.02185	1345.73	0.04338	1345.73	0.07109
160.38	0.00402	203.725	0.00053394	273.647	0.00138	461.033	0.0049	422.249	0.00578		160.401	0.00822	200.046	0.00138	269.414	0.00244	443.032	0.00531	392.876	0.0064		160.106	0.01383	204.126	0.00214	274.877	0.00598	438.566	0.0058	347.84	0.0074		162.023	0.0176	208.82	0.0025	274.718	0.0061	417.112	0.00832	359.476	0.01034		1347.66	0.02151	1347.66	0.04315	1347.66	0.07111
161.166	0.004	207.959	0.000368209	278.564	0.00118	467.64	0.00469	426.435	0.00572		161.22	0.0083	204.166	0.00102	274.346	0.0021	449.99	0.00508	396.679	0.00637		160.918	0.01396	208.315	0.00156	280.154	0.00529	444.786	0.0054	351.059	0.00748		162.832	0.01776	212.989	0.00183	279.859	0.00528	424.454	0.00792	362.846	0.01028		1349.59	0.0212	1349.59	0.04285	1349.59	0.07125
161.973	0.00405	212.45	0.000232457	283.798	0.000976981	474.719	0.00445	430.621	0.00565		162.033	0.00831	208.545	0.000718344	279.597	0.00176	457.445	0.00481	400.482	0.00632		161.726	0.01405	212.767	0.00107	285.782	0.00458	451.451	0.00495	354.279	0.00756		163.644	0.01786	217.417	0.00126	285.332	0.00446	432.32	0.00747	366.216	0.01022		1351.52	0.0209	1351.52	0.04246	1351.52	0.07154
162.76	0.00404	217.204	0.000127526	289.359	0.000784304	482.286	0.00418	434.808	0.00558		162.845	0.00834	213.188	0.000485456	285.175	0.00144	465.413	0.00451	404.285	0.00627		162.551	0.01407	217.488	0.000687147	291.773	0.00386	458.574	0.00448	357.498	0.00764		164.473	0.01801	222.115	0.00081226	291.148	0.00366	440.729	0.00696	369.585	0.01015		1353.45	0.02063	1353.45	0.04199	1353.45	0.072
163.572	0.00403	222.231	5.14595e-05	295.257	0.000605103	490.358	0.00388	438.994	0.00549		163.664	0.00833	218.105	0.000316482	291.092	0.00114	473.912	0.00419	408.088	0.00621		163.359	0.01416	222.486	0.000399311	298.138	0.00317	466.173	0.00397	360.718	0.00771		165.272	0.01814	227.088	0.000479243	297.315	0.00291	449.698	0.00642	372.955	0.01007		1355.38	0.0204	1355.38	0.04152	1355.38	0.07269
164.418	0.00408	227.536	9.65878e-08	301.503	0.000444699	498.95	0.00356	443.18	0.00539		164.474	0.00825	223.303	0.000202588	297.357	0.000878354	482.96	0.00384	411.891	0.00614		164.196	0.01421	227.771	0.000199607	304.889	0.00251	474.261	0.00346	363.937	0.00777		166.087	0.01826	232.345	0.000248416	303.845	0.00223	459.245	0.00583	376.325	0.00999		1357.31	0.02024	1357.31	0.04114	1357.31	0.07363
165.236	0.00411	233.129	-3.19717e-05	308.104	0.000307053	508.079	0.00322	447.366	0.00529		165.294	0.00828	228.789	0.00013183	303.979	0.000652678	492.573	0.00347	415.694	0.00606		164.989	0.01429	233.348	7.13636e-05	312.038	0.00192	482.855	0.00294	367.157	0.00783		166.914	0.01836	237.895	0.00010035	310.748	0.00164	469.389	0.00522	379.695	0.00989		1359.23	0.02014	1359.23	0.04095	1359.23	0.07485
166.061	0.00405	239.015	-5.03366e-05	315.073	0.000194293	517.761	0.00287	451.552	0.00518		166.092	0.00829	234.572	9.16596e-05	310.969	0.00046927	502.768	0.00308	419.497	0.00598		165.783	0.01431	239.227	-4.24625e-06	319.594	0.00141	491.97	0.00243	370.376	0.00787		167.697	0.01847	243.744	1.31632e-05	318.035	0.00114	480.147	0.00459	383.064	0.00979		1361.16	0.02009	1361.16	0.04106	1361.16	0.07632
166.847	0.00407	245.204	-5.99003e-05	322.418	0.000106519	528.012	0.00251	455.739	0.00506		166.878	0.00833	240.659	7.10113e-05	318.337	0.000327792	513.563	0.00269	423.3	0.00589		166.606	0.01435	245.416	-4.4816e-05	327.57	0.000979178	501.621	0.00195	373.596	0.0079		168.496	0.01861	249.901	-3.35514e-05	325.715	0.000750876	491.538	0.00395	386.434	0.00968		1363.09	0.02006	1363.09	0.04155	1363.09	0.07802
167.643	0.00405	251.701	-6.43869e-05	330.15	4.19215e-05	538.849	0.00215	459.925	0.00493		167.695	0.00827	247.058	6.14979e-05	326.093	0.000224742	524.974	0.00231	427.103	0.00579		167.42	0.01436	251.922	-6.44398e-05	335.977	0.000638908	511.822	0.00151	376.815	0.00792		169.297	0.01867	256.374	-5.61109e-05	333.799	0.000457002	503.58	0.00333	389.804	0.00956		1365.02	0.02001	1365.02	0.04247	1365.02	0.07994
168.439	0.00409	258.516	-6.6264e-05	338.278	-2.7791e-06	550.288	0.0018	464.111	0.0048		168.507	0.00826	253.777	5.76113e-05	334.246	0.000154263	537.02	0.00194	430.906	0.00568		168.236	0.01433	258.753	-7.29096e-05	344.827	0.000383056	522.591	0.00112	380.035	0.00793		170.129	0.01879	263.17	-6.58299e-05	342.298	0.000248772	516.291	0.00273	393.174	0.00943		1366.95	0.01994	1366.95	0.0438	1366.95	0.08211
169.231	0.0041	265.655	-6.69569e-05	346.812	-3.16925e-05	562.345	0.00147	468.297	0.00466		169.309	0.00831	260.823	5.62197e-05	342.807	0.000109274	549.716	0.00159	434.709	0.00557		169.03	0.01438	265.917	-7.61358e-05	354.13	0.000201649	533.942	0.000794614	383.254	0.00792		170.933	0.01887	270.298	-6.95243e-05	351.222	0.000110432	529.688	0.00218	396.543	0.0093		1368.88	0.01985	1368.88	0.04549	1368.88	0.08458
170.027	0.00411	269.349	-6.71013e-05	355.763	-4.90622e-05	575.036	0.00116	472.483	0.00452		170.107	0.00827	268.205	5.57884e-05	351.786	8.26474e-05	563.08	0.00127	438.512	0.00546		169.848	0.01445	273.422	-7.72075e-05	363.899	8.10404e-05	545.889	0.000529316	386.474	0.0079		171.731	0.01891	277.765	-7.07487e-05	360.581	2.47809e-05	543.791	0.00168	399.913	0.00916		1370.81	0.01975	1370.81	0.04741	1370.81	0.08742
170.866	0.00412	321.477	-6.72597e-05	365.139	-5.86876e-05	588.378	0.00088485	476.67	0.00438		170.904	0.00826	272.025	5.57118e-05	361.192	6.81374e-05	577.13	0.000982803	442.315	0.00534		170.654	0.01441	277.305	-7.74105e-05	374.144	6.30459e-06	558.45	0.000324807	389.693	0.00787		172.522	0.01899	281.628	-7.09801e-05	370.386	-2.43168e-05	558.616	0.00125	403.283	0.00901		1372.73	0.01963	1372.73	0.04941	1372.73	0.09069
171.657	0.00416	373.606	-6.72597e-05	374.952	-6.35714e-05	602.388	0.000648082	480.856	0.00423		171.694	0.00818	330.244	5.56433e-05	371.035	6.0912e-05	591.881	0.000742243	446.118	0.00521		171.469	0.01438	334.865	-7.76067e-05	384.876	-3.65764e-05	571.638	0.000175364	392.913	0.00782		173.319	0.019	338.952	-7.12032e-05	380.646	-5.01919e-05	574.183	0.00088445	406.653	0.00885		1374.66	0.01945	1374.66	0.05129	1374.66	0.09444
172.44	0.00414	425.735	-6.72597e-05	380.025	-6.49273e-05	617.08	0.000451115	485.042	0.00408		172.505	0.00814	388.463	5.56433e-05	376.124	5.89388e-05	607.353	0.000545155	449.921	0.00508		172.239	0.01441	392.426	-7.76067e-05	396.108	-5.9199e-05	585.469	7.23565e-05	396.132	0.00776		174.121	0.01906	396.276	-7.12032e-05	385.951	-5.76193e-05	590.509	0.00059479	410.022	0.00868		1376.59	0.01918	1376.59	0.05289	1376.59	0.09866
173.268	0.00416	477.863	-6.72597e-05	438.684	-6.72559e-05	632.472	0.000293759	489.228	0.00392		173.307	0.00811	446.682	5.56433e-05	436.106	5.56474e-05	623.561	0.000390382	453.724	0.00494		173.045	0.01428	449.986	-7.76067e-05	407.85	-7.00906e-05	599.959	5.74237e-06	399.352	0.00768		174.921	0.0192	453.6	-7.12032e-05	444.75	-7.11622e-05	607.612	0.000372715	413.392	0.00851		1378.52	0.01881	1378.52	0.05414	1378.52	0.10334
174.073	0.00417	529.992	-6.72597e-05	497.342	-6.72597e-05	648.58	0.000173459	493.414	0.00377		174.104	0.00806	504.901	5.56433e-05	496.087	5.56433e-05	640.522	0.000274313	457.527	0.00481		173.852	0.01431	507.546	-7.76067e-05	413.916	-7.29831e-05	615.123	-3.44426e-05	402.571	0.00759		175.757	0.01923	510.924	-7.12032e-05	503.549	-7.12032e-05	625.51	0.000210595	416.762	0.00834		1380.45	0.01837	1380.45	0.05506	1380.45	0.10849
174.898	0.00416	582.12	-6.72597e-05	556.001	-6.72597e-05	665.419	8.57812e-05	497.601	0.00361		174.897	0.00798	563.12	5.56433e-05	556.069	5.56433e-05	658.255	0.000191519	461.33	0.00467		174.612	0.01426	565.106	-7.76067e-05	490.202	-7.76041e-05	630.976	-5.69165e-05	405.79	0.00748		176.563	0.01924	568.248	-7.12032e-05	562.348	-7.12032e-05	644.222	9.838e-05	420.132	0.00816		1382.38	0.01795	1382.38	0.05581	1382.38	0.11413
175.712	0.00418	634.249	-6.72597e-05	614.659	-6.72597e-05	683.007	2.51084e-05	501.787	0.00346		175.671	0.008	621.338	5.56433e-05	616.05	5.56433e-05	676.775	0.000135584	465.133	0.00452		175.437	0.01421	622.666	-7.76067e-05	566.488	-7.76067e-05	647.533	-6.8492e-05	409.01	0.00736		177.353	0.01921	625.572	-7.12032e-05	621.147	-7.12032e-05	663.766	2.507e-05	423.501	0.00797		1384.3	0.01772	1384.3	0.05666	1384.3	0.12029
176.508	0.00418	686.378	-6.72597e-05	673.318	-6.72597e-05	701.36	-1.45823e-05	505.973	0.0033		176.477	0.00801	679.557	5.56433e-05	676.032	5.56433e-05	696.101	9.99575e-05	468.936	0.00438		176.247	0.01416	680.226	-7.76067e-05	642.775	-7.76067e-05	664.81	-7.39444e-05	412.229	0.00723		178.149	0.01934	682.896	-7.12032e-05	679.946	-7.12032e-05	684.159	-1.99133e-05	426.871	0.00778		1386.23	0.01781	1386.23	0.05786	1386.23	0.12695
177.281	0.00423	738.506	-6.72597e-05	731.976	-6.72597e-05			510.159	0.00315		177.271	0.00804	737.776	5.56433e-05	736.014	5.56433e-05	706.071	8.78562e-05	472.739	0.00423		177.035	0.01422	737.787	-7.76067e-05	719.061	-7.76067e-05	673.724	-7.53696e-05	415.449	0.00709		178.943	0.01937	740.22	-7.12032e-05	738.745	-7.12032e-05	694.679	-3.47114e-05	430.241	0.00759		1388.16	0.01832	1388.16	0.05957	1388.16	0.13403
178.089	0.00424							514.345	0.00299		178.089	0.00795							476.542	0.00409		177.806	0.01416					795.347	-7.76062e-05	418.668	0.00694		179.753	0.01939					797.544	-7.0454e-05	433.611	0.00739		1390.09	0.01926	1390.09	0.06178	1390.09	0.14133
178.897	0.0042							518.532	0.00284		178.879	0.00809							480.345	0.00394		178.615	0.0142							421.888	0.00678		180.565	0.01944							436.98	0.00719		1392.02	0.0205	1392.02	0.06432	1392.02	0.1486
179.703	0.00421							522.718	0.00269		179.675	0.00801							484.148	0.00379		179.408	0.0141							425.107	0.0066		181.37	0.01947							440.35	0.00699		1393.95	0.02191	1393.95	0.06694	1393.95	0.15564
180.496	0.00418							526.904	0.00255		180.483	0.00805							487.951	0.00365		180.23	0.0141							428.327	0.00642		182.157	0.01956							443.72	0.00678		1395.88	0.02332	1395.88	0.06945	1395.88	0.16233
181.317	0.0042							531.09	0.00241		181.287	0.00793							491.754	0.0035		181.028	0.01403							431.546	0.00623		182.985	0.01949							447.09	0.00658		1397.8	0.02465	1397.8	0.07176	1397.8	0.16871
182.141	0.00417							535.276	0.00227		182.139	0.00805							495.557	0.00335		181.833	0.01401							434.766	0.00604		183.766	0.01944							450.459	0.00637		1399.73	0.0259	1399.73	0.0739	1399.73	0.1749
182.922	0.00416							539.463	0.00213		182.93	0.00804							499.361	0.00321		182.619	0.01399							437.985	0.00584		184.58	0.01945							453.829	0.00617		1401.66	0.0271	1401.66	0.07599	1401.66	0.18106
183.726	0.0042							543.649	0.002		183.739	0.00802							503.164	0.00307		183.452	0.01401							441.205	0.00563		185.38	0.01937							457.199	0.00596		1403.59	0.0283	1403.59	0.07815	1403.59	0.18728
184.512	0.00417							547.835	0.00187		184.53	0.00805							506.967	0.00293		184.249	0.01398							444.424	0.00542		186.205	0.01944							460.569	0.00575		1405.52	0.02951	1405.52	0.08043	1405.52	0.1935
185.319	0.00418							552.021	0.00175		185.335	0.0081							510.77	0.00279		185.052	0.01394							447.644	0.00521		186.994	0.01939							463.938	0.00555		1407.45	0.03071	1407.45	0.08277	1407.45	0.19958
186.088	0.00414							556.207	0.00163		186.149	0.00803							514.573	0.00266		185.877	0.01398							450.863	0.00499		187.801	0.01926							467.308	0.00534		1409.38	0.03184	1409.38	0.08503	1409.38	0.20529
186.911	0.00413							560.394	0.00152		186.95	0.00797							518.376	0.00253		186.687	0.01401							454.083	0.00478		188.606	0.01926							470.678	0.00514		1411.3	0.03283	1411.3	0.08702	1411.3	0.21053
187.71	0.00416							564.58	0.00141		187.755	0.00787							522.179	0.0024		187.489	0.01402							457.302	0.00456		189.431	0.01933							474.048	0.00494		1413.23	0.03367	1413.23	0.08862	1413.23	0.21532
188.543	0.00412							568.766	0.00131		188.544	0.00781							525.982	0.00228		188.294	0.01393							460.522	0.00435		190.211	0.01932							477.417	0.00474		1415.16	0.03442	1415.16	0.0898	1415.16	0.21985
189.316	0.00412							572.952	0.00121		189.331	0.00767							529.785	0.00216		189.083	0.01384							463.741	0.00413		191.01	0.01937							480.787	0.00455		1417.09	0.03512	1417.09	0.09058	1417.09	0.22437
190.152	0.00413							577.138	0.00111		190.138	0.00763							533.588	0.00204		189.869	0.01374							466.96	0.00392		191.803	0.01932							484.157	0.00436		1419.02	0.03585	1419.02	0.09099	1419.02	0.22904
190.947	0.00414							581.325	0.00102		190.934	0.00754							537.391	0.00192		190.689	0.01364							470.18	0.00372		192.601	0.01936							487.527	0.00417		1420.95	0.03661	1420.95	0.09102	1420.95	0.23391
191.748	0.00411							585.511	0.000939667		191.772	0.0074							541.194	0.00182		191.501	0.01365							473.399	0.00351		193.386	0.01928							490.896	0.00399		1422.87	0.03736	1422.87	0.09061	1422.87	0.23889
192.56	0.00413							589.697	0.000860384		192.584	0.00735							544.997	0.00171		192.286	0.0136							476.619	0.00331		194.19	0.01924							494.266	0.0038		1424.8	0.03806	1424.8	0.08971	1424.8	0.24379
193.388	0.00408							593.883	0.000785769		193.389	0.00732							548.8	0.00161		193.12	0.01357							479.838	0.00312		195.014	0.01917							497.636	0.00363		1426.73	0.03866	1426.73	0.08829	1426.73	0.24848
194.169	0.00411							598.069	0.000715709		194.204	0.00737							552.603	0.00151		193.907	0.01344							483.058	0.00292		195.832	0.01908							501.006	0.00345		1428.66	0.03916	1428.66	0.08644	1428.66	0.25288
194.97	0.00416							602.256	0.000650079		195.001	0.00733							556.406	0.00142		194.732	0.01344							486.277	0.00274		196.646	0.01912							504.375	0.00329		1430.59	0.0396	1430.59	0.08428	1430.59	0.25704
195.78	0.00417							606.442	0.000588739		195.811	0.0074							560.209	0.00133		195.512	0.01343							489.497	0.00256		197.484	0.01916							507.745	0.00312		1432.52	0.04003	1432.52	0.08193	1432.52	0.26104
196.603	0.00413							610.628	0.000531538		196.628	0.00741							564.012	0.00124		196.325	0.01334							492.716	0.00239		198.247	0.01916							511.115	0.00296		1434.44	0.04045	1434.44	0.07946	1434.44	0.26492
197.401	0.0041							614.814	0.000478318		197.43	0.00737							567.815	0.00116		197.164	0.01333							495.936	0.00222		199.104	0.01913							514.485	0.00281		1436.37	0.04081	1436.37	0.07681	1436.37	0.26864
198.184	0.00411							619.001	0.000428911		198.255	0.00735							571.618	0.00109		197.956	0.01325							499.155	0.00207		199.881	0.01908							517.854	0.00266		1438.3	0.04101	1438.3	0.07384	1438.3	0.27206
199.007	0.00408							623.187	0.000383147		199.064	0.0073							575.421	0.00101		198.768	0.01323							502.375	0.00191		200.674	0.0189							521.224	0.00252		1440.23	0.04092	1440.23	0.07045	1440.23	0.27501
199.847	0.00409							627.373	0.000340851		199.873	0.00731							579.224	0.000945275		199.573	0.01321							505.594	0.00177		201.467	0.01885							524.594	0.00238		1442.16	0.0405	1442.16	0.06664	1442.16	0.27735
200.648	0.00407							631.559	0.000301844		200.687	0.00728							583.027	0.000880041		200.415	0.01321							508.814	0.00163		202.269	0.01878							527.964	0.00224		1444.09	0.0398	1444.09	0.06267	1444.09	0.27909
201.435	0.00404							635.745	0.000265951		201.487	0.00725							586.83	0.00081849		201.196	0.01313							512.033	0.0015		203.057	0.01875							531.333	0.00211		1446.02	0.03904	1446.02	0.05901	1446.02	0.28033
202.209	0.00402							639.932	0.000232994		202.265	0.00711							590.633	0.000760517		201.981	0.0131							515.253	0.00138		203.864	0.01873							534.703	0.00199		1447.94	0.03849	1447.94	0.05623	1447.94	0.28128
202.976	0.00401							644.118	0.000202797		203.087	0.00719							594.436	0.00070601		202.806	0.01317							518.472	0.00126		204.651	0.01874							538.073	0.00187		1449.87	0.0384	1449.87	0.05467	1449.87	0.28205
203.775	0.00399							648.304	0.00017519		203.888	0.00708							598.239	0.000654853		203.601	0.01306							521.692	0.00115		205.494	0.01862							541.443	0.00175		1451.8	0.03882	1451.8	0.05437	1451.8	0.2826
204.548	0.00401							652.49	0.000150004		204.693	0.00696							602.042	0.000606925		204.4	0.01299							524.911	0.00105		206.269	0.01856							544.812	0.00165		1453.73	0.03965	1453.73	0.05506	1453.73	0.28272
205.342	0.004							656.676	0.000127075		205.497	0.00688							605.845	0.000562099		205.243	0.01292							528.13	0.000952556		207.091	0.01855							548.182	0.00154		1455.66	0.04067	1455.66	0.05633	1455.66	0.2822
206.124	0.00398							660.863	0.000106246		206.326	0.00678							609.648	0.000520247		206.03	0.0128							531.35	0.000862573		207.872	0.0185							551.552	0.00144		1457.59	0.04168	1457.59	0.05785	1457.59	0.28088
206.928	0.00399							665.049	8.73636e-05		207.107	0.00677							613.451	0.000481239		206.843	0.01284							534.569	0.000778737		208.692	0.01841							554.922	0.00134		1459.52	0.04254	1459.52	0.05943	1459.52	0.27878
207.742	0.004							669.235	7.02823e-05		207.903	0.00674							617.254	0.000444944		207.63	0.01279							537.789	0.000700819		209.503	0.01844							558.291	0.00125		1461.44	0.04326	1461.44	0.06103	1461.44	0.2761
208.553	0.00397							673.421	5.48624e-05		208.698	0.00668							621.057	0.000411232		208.438	0.01269							541.008	0.000628577		210.299	0.01839							561.661	0.00117		1463.37	0.04393	1463.37	0.06271	1463.37	0.27311
209.367	0.004							677.607	4.09714e-05		209.52	0.00677							624.86	0.00037997		209.228	0.01266							544.228	0.000561761		211.12	0.0184							565.031	0.00109		1465.3	0.04466	1465.3	0.06448	1465.3	0.27002
210.203	0.00403							681.794	2.84837e-05		210.332	0.00682							628.663	0.000351031		210.041	0.01254							547.447	0.00050011		211.921	0.01838							568.401	0.00101		1467.23	0.04548	1467.23	0.06627	1467.23	0.26688
211.007	0.004							685.98	1.72807e-05		211.117	0.00691							632.466	0.000324285		210.827	0.0125							550.667	0.000443362		212.728	0.01826							571.77	0.000934653		1469.16	0.04637	1469.16	0.06791	1469.16	0.26354
211.782	0.00401							690.166	7.25095e-06		211.942	0.00691							636.269	0.00029961		211.648	0.0124							553.886	0.000391249		213.526	0.01822							575.14	0.000865084		1471.09	0.04723	1471.09	0.06921	1471.09	0.25978
212.622	0.00397							694.352	-1.70991e-06		212.733	0.00688							640.072	0.000276881		212.437	0.01231							557.106	0.000343507		214.346	0.01811							578.51	0.000799381		1473.02	0.04796	1473.02	0.07004	1473.02	0.25536
213.428	0.00399							698.538	-9.69941e-06		213.527	0.00685							643.875	0.000255981		213.204	0.01226							560.325	0.000299871		215.143	0.01809							581.88	0.00073741		1474.94	0.04854	1474.94	0.07038	1474.94	0.25019
214.22	0.00397							702.725	-1.68083e-05		214.356	0.00684							647.678	0.000236794		214.001	0.01215							563.545	0.000260081		215.988	0.01807							585.249	0.000679035		1476.87	0.04904	1476.87	0.07037	1476.87	0.24436
214.993	0.00399										215.132	0.00686							651.481	0.000219208		214.864	0.01202							566.764	0.000223882		216.777	0.01805							588.619	0.00062412		1478.8	0.04955	1478.8	0.07027	1478.8	0.2381
215.803	0.004										215.948	0.00687							655.284	0.000203116		215.65	0.012							569.984	0.000191025		217.592	0.01808							591.989	0.000572525		1480.73	0.05019	1480.73	0.07033	1480.73	0.23173
216.606	0.004										216.763	0.00688							659.087	0.000188416		216.462	0.01197							573.203	0.000161272		218.404	0.01799							595.359	0.000524112		1482.66	0.051	1482.66	0.07068	1482.66	0.22551
217.418	0.00394										217.558	0.00683							662.89	0.000175009		217.277	0.01197							576.423	0.00013439		219.199	0.01791							598.728	0.000478742		1484.59	0.05191	1484.59	0.07131	1484.59	0.21956
218.238	0.00394										218.357	0.00683							666.693	0.000162801		218.094	0.01194							579.642	0.000110157		220.013	0.01791							602.098	0.000436279		1486.52	0.0528	1486.52	0.07202	1486.52	0.21379
219.043	0.00395										219.152	0.00677							670.496	0.000151703		218.922	0.01194							582.861	8.83618e-05		220.837	0.01781							605.468	0.000396587		1488.44	0.0535	1488.44	0.0726	1488.44	0.20804
219.859	0.00393										219.968	0.00678							674.299	0.00014163		219.737	0.01189							586.081	6.88039e-05		221.638	0.01785							608.838	0.000359531		1490.37	0.05396	1490.37	0.07287	1490.37	0.20214
220.661	0.00397										220.782	0.00672							678.102	0.000132503		220.504	0.01183							589.3	5.12927e-05		222.481	0.01778							612.207	0.00032498		1492.3	0.05417	1492.3	0.07283	1492.3	0.19604
221.478	0.004										221.599	0.00666							681.905	0.000124245		221.344	0.01175							592.52	3.56493e-05		223.287	0.01771							615.577	0.000292805		1494.23	0.05424	1494.23	0.07261	1494.23	0.18983
222.307	0.004										222.396	0.0067							685.708	0.000116786		222.151	0.01164							595.739	2.17056e-05		224.128	0.01763							618.947	0.000262881		1496.16	0.0543	1496.16	0.07239	1496.16	0.18373
223.096	0.00404										223.206	0.0067							689.511	0.00011006		222.948	0.01163							598.959	9.30478e-06		224.917	0.01762							622.317	0.000235084		1498.09	0.05441	1498.09	0.07232	1498.09	0.17794
223.942	0.00403										224.024	0.00673							693.314	0.000104004		223.775	0.01151							602.178	-1.6995e-06		225.756	0.01757							625.686	0.000209295		1500.01	0.05453	1500.01	0.07236	1500.01	0.17252
224.772	0.00402										224.846	0.00671							697.117	9.85596e-05		224.616	0.01145							605.398	-1.14429e-05		226.567	0.01754							629.056	0.000185398		1501.94	0.05454	1501.94	0.07235	1501.94	0.16738
225.608	0.00401										225.661	0.00669							700.92	9.36734e-05		225.453	0.01139							608.617	-2.00508e-05		227.399	0.01751							632.426	0.000163283		1503.87	0.05436	1503.87	0.07212	1503.87	0.16238
226.425	0.00403										226.489	0.00671										226.262	0.01133							611.837	-2.76388e-05		228.258	0.0174							635.796	0.000142841		1505.8	0.05397	1505.8	0.07164	1505.8	0.15742
227.255	0.00404										227.321	0.0067										227.106	0.01127							615.056	-3.4313e-05		229.066	0.01735							639.165	0.00012397		1507.73	0.05352	1507.73	0.07111	1507.73	0.15262
228.093	0.00399										228.154	0.00669										227.927	0.01126							618.276	-4.01707e-05		229.929	0.01726							642.535	0.000106569		1509.66	0.05324	1509.66	0.0709	1509.66	0.14829
228.915	0.00406										228.963	0.0067										228.789	0.01125							621.495	-4.53005e-05		230.762	0.01715							645.905	9.05435e-05		1511.59	0.05333	1511.59	0.07138	1511.59	0.1448
229.761	0.00403										229.815	0.00672										229.623	0.01121							624.715	-4.9783e-05		231.593	0.01707							649.275	7.58032e-05		1513.51	0.05389	1513.51	0.07272	1513.51	0.14241
230.616	0.00398										230.664	0.00669										230.459	0.0112							627.934	-5.36914e-05		232.446	0.01707							652.644	6.22613e-05		1515.44	0.05481	1515.44	0.07474	1515.44	0.14109
231.468	0.00401										231.493	0.00666										231.289	0.01114							631.154	-5.70919e-05		233.316	0.01707							656.014	4.98353e-05		1517.37	0.05586	1517.37	0.07705	1517.37	0.14053
232.313	0.00402										232.355	0.00672										232.127	0.01113							634.373	-6.0044e-05		234.174	0.01707							659.384	3.84472e-05		1519.3	0.05679	1519.3	0.07919	1519.3	0.14036
233.159	0.00401										233.191	0.00674										232.986	0.01108							637.593	-6.26013e-05		235.023	0.01697							662.754	2.80227e-05		1521.23	0.05742	1521.23	0.08088	1521.23	0.14024
233.991	0.00402										234.056	0.00672										233.803	0.01102							640.812	-6.48118e-05		235.856	0.01693							666.123	1.84919e-05		1523.16	0.05772	1523.16	0.08208	1523.16	0.13999
234.845	0.00403										234.911	0.00671										234.651	0.01094							644.031	-6.67185e-05		236.716	0.01698							669.493	9.78854e-06		1525.09	0.05776	1525.09	0.08299	1525.09	0.1396
235.697	0.00401										235.752	0.00668										235.489	0.01086							647.251	-6.83596e-05		237.577	0.01689							672.863	1.85035e-06		1527.01	0.05767	1527.01	0.08394	1527.01	0.13913
236.562	0.00403										236.623	0.00657										236.367	0.01085							650.47	-6.9769e-05		238.433	0.01692							676.233	-5.38129e-06		1528.94	0.05756	1528.94	0.08524	1528.94	0.13865
237.425	0.00407										237.46	0.00653										237.197	0.01073							653.69	-7.09768e-05		239.282	0.01684							679.602	-1.19614e-05		1530.87	0.05743	1530.87	0.08692	1530.87	0.13808
238.285	0.00405										238.315	0.00646										238.067	0.01074							656.909	-7.20098e-05		240.151	0.01677							682.972	-1.79416e-05		1532.8	0.05719	1532.8	0.08873	1532.8	0.13724
239.131	0.00406										239.146	0.00645										238.931	0.01072							660.129	-7.28912e-05		240.996	0.01676							686.342	-2.337e-05		1534.73	0.05672	1534.73	0.09023	1534.73	0.136
239.993	0.00407										240.027	0.00644										239.803	0.01071							663.348	-7.36417e-05		241.811	0.01664							689.712	-2.82918e-05		1536.66	0.05599	1536.66	0.09118	1536.66	0.13436
240.801	0.00407										240.843	0.00642										240.635	0.01055							666.568	-7.42795e-05		242.666	0.01659							693.081	-3.2749e-05		1538.58	0.05509	1538.58	0.09162	1538.58	0.13257
241.622	0.00411										241.68	0.00643										241.483	0.01048							669.787	-7.48202e-05		243.508	0.01654							696.451	-3.67805e-05		1540.51	0.05424	1540.51	0.09186	1540.51	0.13098
242.437	0.00409										242.503	0.00638										242.325	0.01042							673.007	-7.52778e-05		244.343	0.01644							699.821	-4.04229e-05		1542.44	0.05365	1542.44	0.09237	1542.44	0.13001
243.276	0.0041										243.349	0.0064										243.146	0.01033							676.226	-7.5664e-05		245.202	0.01648							703.191	-4.37096e-05		1544.37	0.0535	1544.37	0.0936	1544.37	0.12994
244.118	0.00411										244.192	0.00635										243.982	0.01034							679.446	-7.59895e-05		246.04	0.01631										1546.3	0.0538	1546.3	0.09574	1546.3	0.13077
244.959	0.00413										245.005	0.00636										244.841	0.01035							682.665	-7.62631e-05		246.869	0.01627										1548.23	0.05433	1548.23	0.09856	1548.23	0.13209
245.799	0.00412										245.862	0.00637										245.667	0.01033							685.885	-7.64927e-05		247.718	0.01616										1550.15	0.05472	1550.15	0.10145	1550.15	0.13323
246.624	0.00413										246.684	0.0064										246.506	0.01026							689.104	-7.66849e-05		248.565	0.01613										1552.08	0.05465	1552.08	0.10379	1552.08	0.13365
247.466	0.00413										247.549	0.0064										247.354	0.01019							692.324	-7.68454e-05		249.394	0.01602										1554.01	0.05405	1554.01	0.10529	1554.01	0.13324
248.277	0.00412										248.386	0.00632										248.201	0.0102							695.543	-7.69793e-05		250.266	0.01603										1555.94	0.05311	1555.94	0.10615	1555.94	0.13238
249.137	0.00412										249.257	0.0064										249.071	0.01014							698.763	-7.70906e-05		251.13	0.01592										1557.87	0.05215	1557.87	0.1069	1557.87	0.13167
249.998	0.00415										250.097	0.00639										249.936	0.01							701.982	-7.7183e-05		251.982	0.01592										1559.8	0.0515	1559.8	0.1081	1559.8	0.13172
250.861	0.00412										250.947	0.00632										250.782	0.00997										252.839	0.01586										1561.73	0.05136	1561.73	0.11017	1561.73	0.13289
251.709	0.0041										251.801	0.00626										251.643	0.00994										253.691	0.0157										1563.65	0.05177	1563.65	0.11316	1563.65	0.13516
252.559	0.00412										252.668	0.00627										252.506	0.00983										254.576	0.01556										1565.58	0.05258	1565.58	0.11682	1565.58	0.13818
253.433	0.00412										253.54	0.00625										253.348	0.0098										255.411	0.01561										1567.51	0.05357	1567.51	0.12064	1567.51	0.14139
254.249	0.00411										254.401	0.00623										254.216	0.00975										256.26	0.0155										1569.44	0.05455	1569.44	0.12417	1569.44	0.14434
255.094	0.00413										255.236	0.00621										255.072	0.00969										257.116	0.01558										1571.37	0.05549	1571.37	0.12718	1571.37	0.14683
255.983	0.00411										256.104	0.00621										255.936	0.00964										258	0.01549										1573.3	0.05648	1573.3	0.12974	1573.3	0.14899
256.836	0.00413										256.976	0.00619										256.778	0.00968										258.851	0.01541										1575.23	0.05772	1575.23	0.13203	1575.23	0.15109
257.66	0.00413										257.83	0.0062										257.644	0.00964										259.71	0.01529										1577.15	0.05932	1577.15	0.13427	1577.15	0.15337
258.519	0.00415										258.687	0.00616										258.495	0.00958										260.544	0.01527										1579.08	0.0613	1579.08	0.13652	1579.08	0.15588
259.39	0.00418										259.544	0.00608										259.36	0.00954										261.424	0.01518										1581.01	0.06354	1581.01	0.13872	1581.01	0.15844
260.257	0.00417										260.378	0.00607										260.186	0.00954										262.276	0.01519										1582.94	0.06582	1582.94	0.14074	1582.94	0.16076
261.116	0.00419										261.265	0.00605										261.068	0.00946										263.135	0.01517										1584.87	0.06796	1584.87	0.14247	1584.87	0.1626
261.976	0.00417										262.12	0.00608										261.924	0.00944										264.012	0.01505										1586.8	0.0699	1586.8	0.14401	1586.8	0.16394
262.81	0.00419										263.005	0.00604										262.772	0.00937										264.849	0.01496										1588.72	0.07178	1588.72	0.14558	1588.72	0.16508
263.705	0.00422										263.859	0.006										263.629	0.00932										265.714	0.01484										1590.65	0.07385	1590.65	0.14753	1590.65	0.16657
264.563	0.00419										264.731	0.00598										264.491	0.00938										266.56	0.01478										1592.58	0.07643	1592.58	0.15014	1592.58	0.16905
265.41	0.00417										265.612	0.006										265.334	0.00938										267.419	0.01467										1594.51	0.07979	1594.51	0.15361	1594.51	0.17307
266.269	0.00414										266.442	0.00596										266.19	0.0093										268.284	0.01467										1596.44	0.08411	1596.44	0.15799	1596.44	0.17899
267.123	0.00414										267.312	0.00597										267.044	0.00928										269.134	0.01457										1598.37	0.08948	1598.37	0.16333	1598.37	0.18702
267.979	0.00412										268.174	0.00595										267.925	0.00919										269.991	0.01454										1600.3	0.09597	1600.3	0.16972	1600.3	0.19733
268.8	0.00411										269.009	0.00593										268.8	0.00916										270.855	0.0145										1602.22	0.10367	1602.22	0.17734	1602.22	0.21007
269.682	0.0041										269.876	0.00594										269.662	0.00906										271.717	0.0144										1604.15	0.11257	1604.15	0.18629	1604.15	0.22525
270.55	0.00408										270.72	0.00589										270.522	0.00898										272.549	0.01427										1606.08	0.12247	1606.08	0.19638	1606.08	0.24242
271.418	0.00408										271.594	0.00585										271.364	0.009										273.436	0.01424										1608.01	0.13279	1608.01	0.2069	1608.01	0.26038
272.267	0.00404										272.456	0.00582										272.237	0.00894										274.295	0.01415										1609.94	0.1425	1609.94	0.21651	1609.94	0.27713
273.11	0.00402										273.296	0.00584										273.121	0.00885										275.155	0.01416										1611.87	0.15033	1611.87	0.22355	1611.87	0.29034
273.972	0.00402										274.173	0.00585										274.003	0.00879										276.019	0.01409										1613.8	0.15513	1613.8	0.22658	1613.8	0.29807
274.809	0.00406										275.023	0.00585										274.831	0.00875										276.87	0.01403										1615.72	0.15626	1615.72	0.22483	1615.72	0.29942
275.673	0.00405										275.896	0.00585										275.661	0.00866										277.726	0.01384										1617.65	0.15381	1617.65	0.21843	1617.65	0.29465
276.514	0.00407										276.752	0.00583										276.544	0.00864										278.6	0.01378										1619.58	0.1485	1619.58	0.20835	1619.58	0.28501
277.357	0.00405										277.606	0.00576										277.407	0.00862										279.474	0.01372										1621.51	0.14147	1621.51	0.19604	1621.51	0.27233
278.232	0.00404										278.444	0.00579										278.31	0.00854										280.326	0.01369										1623.44	0.13396	1623.44	0.18318	1623.44	0.2586
279.119	0.00404										279.327	0.00574										279.174	0.00846										281.2	0.01367										1625.37	0.12701	1625.37	0.17119	1625.37	0.2455
279.987	0.00404										280.19	0.00568										280.011	0.0084										282.032	0.0135										1627.3	0.12126	1627.3	0.16098	1627.3	0.23409
280.849	0.00404										281.077	0.00568										280.867	0.00832										282.902	0.01343										1629.22	0.11683	1629.22	0.15275	1629.22	0.22467
281.713	0.00406										281.886	0.00562										281.727	0.00832										283.755	0.0134										1631.15	0.11346	1631.15	0.14613	1631.15	0.21691
282.575	0.00402										282.751	0.00562										282.603	0.00828										284.639	0.01329										1633.08	0.11065	1633.08	0.14042	1633.08	0.21008
283.415	0.00402										283.615	0.00562										283.456	0.00824										285.486	0.01325										1635.01	0.10787	1635.01	0.13489	1635.01	0.20344
284.263	0.00402										284.466	0.00553										284.324	0.00815										286.329	0.01316										1636.94	0.10473	1636.94	0.12909	1636.94	0.19651
285.074	0.00401										285.295	0.0055										285.203	0.0082										287.187	0.01314										1638.87	0.10111	1638.87	0.12296	1638.87	0.18925
285.943	0.00401										286.151	0.0055										286.073	0.0081										288.056	0.01306										1640.8	0.09713	1640.8	0.1169	1640.8	0.18211
286.819	0.00397										287.013	0.0055										286.943	0.00814										288.912	0.01292										1642.72	0.09313	1642.72	0.11142	1642.72	0.17573
287.655	0.004										287.852	0.00551										287.831	0.00801										289.791	0.01285										1644.65	0.08936	1644.65	0.10684	1644.65	0.17055
288.519	0.004										288.692	0.00557										288.681	0.00805										290.674	0.01272										1646.58	0.08596	1646.58	0.10309	1646.58	0.16666
289.372	0.004										289.552	0.00557										289.52	0.008										291.499	0.01268										1648.51	0.08286	1648.51	0.09988	1648.51	0.16381
290.229	0.00398										290.418	0.00552										290.383	0.00791										292.353	0.01258										1650.44	0.07996	1650.44	0.09686	1650.44	0.16173
291.094	0.00399										291.261	0.00549										291.255	0.00785										293.227	0.01253										1652.37	0.07717	1652.37	0.09383	1652.37	0.16021
291.941	0.004										292.125	0.00548										292.096	0.00776										294.072	0.01257										1654.29	0.0745	1654.29	0.09079	1654.29	0.15922
292.816	0.00398										292.979	0.0054										292.927	0.00771										294.96	0.01245										1656.22	0.072	1656.22	0.08784	1656.22	0.15885
293.657	0.00397										293.836	0.00537										293.779	0.00767										295.809	0.01237										1658.15	0.06978	1658.15	0.08519	1658.15	0.15914
294.522	0.00399										294.714	0.00528										294.654	0.00756										296.687	0.01225										1660.08	0.06787	1660.08	0.08294	1660.08	0.16006
295.371	0.004										295.549	0.00527										295.512	0.00745										297.524	0.01227										1662.01	0.06627	1662.01	0.08107	1662.01	0.16142
296.219	0.00401										296.414	0.00525										296.377	0.00749										298.37	0.01214										1663.94	0.06488	1663.94	0.07947	1663.94	0.163
297.094	0.004										297.272	0.00527										297.244	0.00745										299.224	0.01205										1665.87	0.06366	1665.87	0.07803	1665.87	0.16464
297.959	0.00397										298.157	0.00527										298.089	0.00747										300.099	0.01201										1667.79	0.06262	1667.79	0.07678	1667.79	0.16638
298.835	0.00396										298.994	0.00528										298.922	0.00754										300.983	0.01201										1669.72	0.0619	1669.72	0.07593	1669.72	0.16844
299.716	0.00393										299.865	0.00526										299.771	0.0075										301.821	0.01197										1671.65	0.0617	1671.65	0.07579	1671.65	0.17108
300.575	0.00396										300.713	0.00519										300.647	0.00754										302.695	0.01188										1673.58	0.06213	1673.58	0.07657	1673.58	0.17448
301.44	0.00394										301.585	0.00513										301.489	0.00748										303.543	0.01184										1675.51	0.06317	1675.51	0.07825	1675.51	0.17851
302.285	0.00402										302.454	0.00508										302.307	0.00741										304.411	0.01178										1677.44	0.06457	1677.44	0.08044	1677.44	0.18276
303.137	0.00401										303.304	0.00508										303.158	0.00735										305.279	0.01171										1679.37	0.06594	1679.37	0.08254	1679.37	0.18662
304.019	0.00403										304.16	0.00507										304.031	0.0074										306.116	0.01169										1681.29	0.06685	1681.29	0.0839	1681.29	0.18945
304.856	0.00399										305.017	0.00506										304.847	0.00739										306.999	0.01158										1683.22	0.06694	1683.22	0.08399	1683.22	0.1907
305.706	0.00398										305.849	0.00512										305.734	0.00737										307.874	0.01154										1685.15	0.06602	1685.15	0.08254	1685.15	0.19001
306.587	0.00397										306.724	0.00512										306.593	0.0073										308.718	0.01145										1687.08	0.06418	1687.08	0.07975	1687.08	0.18745
307.413	0.00396										307.573	0.00512										307.462	0.00726										309.57	0.01141										1689.01	0.06179	1689.01	0.0762	1689.01	0.1835
308.262	0.00394										308.402	0.00514										308.336	0.00725										310.424	0.01137										1690.94	0.0594	1690.94	0.07274	1690.94	0.17907
309.121	0.00393										309.247	0.00518										309.14	0.0073										311.264	0.01126										1692.86	0.05749	1692.86	0.07005	1692.86	0.17503
309.947	0.00394										310.112	0.00514										310.008	0.00727										312.12	0.01132										1694.79	0.05631	1694.79	0.06843	1694.79	0.17195
310.808	0.00391										310.971	0.00516										310.851	0.00721										312.981	0.01123										1696.72	0.05586	1696.72	0.06777	1696.72	0.16995
311.661	0.00393										311.84	0.00514										311.707	0.00714										313.849	0.01117										1698.65	0.05596	1698.65	0.06776	1698.65	0.16876
312.509	0.00392										312.687	0.00522										312.556	0.00715										314.696	0.01116										1700.58	0.05636	1700.58	0.06803	1700.58	0.16796
313.376	0.00393										313.518	0.00518										313.384	0.00712										315.567	0.01105										1702.51	0.0568	1702.51	0.06827	1702.51	0.1671
314.213	0.00395										314.369	0.00522										314.259	0.0071										316.422	0.01095										1704.43	0.05709	1704.43	0.06823	1704.43	0.1658
315.081	0.00397										315.237	0.00527										315.117	0.00711										317.28	0.01098										1706.36	0.05708	1706.36	0.06782	1706.36	0.16389
315.932	0.00398										316.096	0.00529										315.959	0.00714										318.137	0.01079										1708.29	0.05676	1708.29	0.06704	1708.29	0.16144
316.789	0.004										316.972	0.00534										316.791	0.00705										319.027	0.01081										1710.22	0.05621	1710.22	0.06604	1710.22	0.1588
317.626	0.004										317.793	0.00534										317.617	0.00706										319.875	0.01072										1712.15	0.05561	1712.15	0.06499	1712.15	0.15637
318.499	0.00403										318.644	0.00536										318.479	0.00704										320.696	0.01081										1714.08	0.05516	1714.08	0.06411	1714.08	0.15455
319.325	0.00405										319.487	0.00542										319.313	0.007										321.554	0.01073										1716.01	0.05502	1716.01	0.06357	1716.01	0.15361
320.219	0.00405										320.322	0.00548										320.177	0.00704										322.386	0.01074										1717.93	0.05529	1717.93	0.0635	1717.93	0.15366
321.056	0.00404										321.16	0.00546										321.023	0.00704										323.25	0.01068										1719.86	0.05598	1719.86	0.06394	1719.86	0.15464
321.902	0.00402										322.012	0.00542										321.849	0.00702										324.083	0.01062										1721.79	0.05695	1721.79	0.06474	1721.79	0.15627
322.747	0.00404										322.814	0.0054										322.696	0.00706										324.942	0.01062										1723.72	0.05793	1723.72	0.0656	1723.72	0.15801
323.597	0.0041										323.687	0.0054										323.525	0.00704										325.803	0.01057										1725.65	0.0586	1725.65	0.06609	1725.65	0.15924
324.438	0.00411										324.516	0.00544										324.35	0.00711										326.652	0.01049										1727.58	0.05865	1727.58	0.06581	1727.58	0.15944
325.301	0.00415										325.359	0.0055										325.214	0.00704										327.492	0.01047										1729.51	0.05797	1729.51	0.06458	1729.51	0.15839
326.134	0.00412										326.185	0.0055										326.063	0.007										328.355	0.01035										1731.43	0.05667	1731.43	0.06253	1731.43	0.15627
326.957	0.00415										327.064	0.00555										326.891	0.00697										329.19	0.01029										1733.36	0.05499	1733.36	0.06004	1733.36	0.15353
327.824	0.00416										327.899	0.00555										327.74	0.00698										330.058	0.01028										1735.29	0.05326	1735.29	0.0576	1735.29	0.15072
328.706	0.00422										328.743	0.00556										328.609	0.00693										330.913	0.01032										1737.22	0.05179	1737.22	0.05567	1737.22	0.14836
329.532	0.00424										329.597	0.00558										329.435	0.00689										331.761	0.01033										1739.15	0.05079	1739.15	0.05455	1739.15	0.14676
330.421	0.00423										330.427	0.00555										330.292	0.00695										332.6	0.0103										1741.08	0.0503	1741.08	0.05431	1741.08	0.14605
331.242	0.0043										331.265	0.00559										331.132	0.00698										333.449	0.01029										1743.01	0.05025	1743.01	0.05477	1743.01	0.14607
332.077	0.0043										332.11	0.00558										331.954	0.00705										334.302	0.01029										1744.93	0.05046	1744.93	0.05558	1744.93	0.14653
332.956	0.00434										332.968	0.0056										332.811	0.00697										335.158	0.0103										1746.86	0.0507	1746.86	0.05635	1746.86	0.1471
333.803	0.00437										333.8	0.00552										333.643	0.00693										335.997	0.01032										1748.79	0.05081	1748.79	0.05678	1748.79	0.14752
334.65	0.00439										334.645	0.00557										334.492	0.00693										336.835	0.01049										1750.72	0.05067	1750.72	0.0567	1750.72	0.14761
335.515	0.00444										335.495	0.00556										335.357	0.00689										337.712	0.01052										1752.65	0.05026	1752.65	0.05607	1752.65	0.14734
336.337	0.00449										336.32	0.00557										336.209	0.00697										338.556	0.01059										1754.58	0.0496	1754.58	0.055	1754.58	0.14672
337.18	0.0045										337.186	0.00557										337.056	0.00696										339.365	0.01053										1756.51	0.04877	1756.51	0.05362	1756.51	0.14587
338.009	0.00451										338.048	0.00569										337.908	0.00697										340.246	0.01047										1758.43	0.04788	1758.43	0.05217	1758.43	0.14491
338.852	0.00454										338.886	0.00574										338.743	0.00692										341.109	0.01037										1760.36	0.04702	1760.36	0.05082	1760.36	0.14396
339.686	0.00457										339.702	0.00578										339.6	0.00703										341.952	0.01043										1762.29	0.04626	1762.29	0.04973	1762.29	0.14312
340.527	0.00459										340.546	0.00586										340.437	0.00702										342.787	0.01046										1764.22	0.04565	1764.22	0.04898	1764.22	0.14247
341.374	0.00463										341.387	0.0059										341.291	0.00702										343.68	0.01051										1766.15	0.0452	1766.15	0.04854	1766.15	0.14201
342.224	0.00466										342.211	0.00601										342.15	0.00702										344.507	0.01049										1768.08	0.04485	1768.08	0.04831	1768.08	0.14172
343.043	0.00471										343.077	0.00599										342.992	0.007										345.362	0.01048										1770	0.04457	1770	0.04818	1770	0.14155
343.892	0.00474										343.898	0.00597										343.828	0.00704										346.2	0.01049										1771.93	0.04429	1771.93	0.04799	1771.93	0.14143
344.736	0.00481										344.751	0.00596										344.656	0.00701										347.035	0.01048										1773.86	0.04395	1773.86	0.04763	1773.86	0.1413
345.567	0.0049										345.573	0.00597										345.518	0.007										347.864	0.01053										1775.79	0.04353	1775.79	0.04704	1775.79	0.14113
346.402	0.00493										346.423	0.00593										346.36	0.00704										348.723	0.01049										1777.72	0.04301	1777.72	0.04623	1777.72	0.14087
347.247	0.00498										347.247	0.00604										347.2	0.00707										349.555	0.01046										1779.65	0.04242	1779.65	0.04524	1779.65	0.14054
348.087	0.00501										348.1	0.00607										348.026	0.00702										350.397	0.01057										1781.58	0.04178	1781.58	0.04421	1781.58	0.14016
348.941	0.00504										348.957	0.00611										348.843	0.00708										351.247	0.01071										1783.5	0.04116	1783.5	0.04325	1783.5	0.13977
349.79	0.00506										349.786	0.00613										349.686	0.00708										352.074	0.01065										1785.43	0.0406	1785.43	0.04248	1785.43	0.1394
350.624	0.0051										350.648	0.00612										350.551	0.00721										352.917	0.01067										1787.36	0.04012	1787.36	0.04193	1787.36	0.1391
351.51	0.00511										351.452	0.00614										351.378	0.0072										353.764	0.01068										1789.29	0.03972	1789.29	0.04159	1789.29	0.13886
352.344	0.00517										352.299	0.00621										352.22	0.00721										354.627	0.01055										1791.22	0.03938	1791.22	0.04137	1791.22	0.1387
353.185	0.00523										353.12	0.00624										353.061	0.00719										355.479	0.01059										1793.15	0.03908	1793.15	0.04121	1793.15	0.1386
354.026	0.00528										353.948	0.00622										353.913	0.00728										356.321	0.01057										1795.08	0.0388	1795.08	0.04108	1795.08	0.13856
354.814	0.00533										354.798	0.00623										354.731	0.00732										357.145	0.0106										1797	0.03854	1797	0.04093	1797	0.13856
355.648	0.00536										355.618	0.00619										355.587	0.00731										357.987	0.01056										1798.93	0.03829	1798.93	0.04079	1798.93	0.13861
356.493	0.00534										356.465	0.00621										356.415	0.00726										358.845	0.01052										1800.86	0.03806	1800.86	0.04064	1800.86	0.13868
357.364	0.0054										357.313	0.00616										357.242	0.00723										359.691	0.01053										1802.79	0.03783	1802.79	0.04046	1802.79	0.13878
358.225	0.00546										358.173	0.00616										358.081	0.00725										360.508	0.01063										1804.72	0.03759	1804.72	0.04022	1804.72	0.13889
359.09	0.00549										358.996	0.00617										358.913	0.00731										361.363	0.01062										1806.65	0.03733	1806.65	0.03987	1806.65	0.13901
359.918	0.00552										359.851	0.00623										359.749	0.00733										362.189	0.01056										1808.57	0.03703	1808.57	0.03939	1808.57	0.13913
360.747	0.00554										360.675	0.00634										360.585	0.00736										363.06	0.0106										1810.5	0.0367	1810.5	0.03879	1810.5	0.13928
361.595	0.00557										361.497	0.00634										361.426	0.00741										363.886	0.01061										1812.43	0.03634	1812.43	0.03811	1812.43	0.13944
362.433	0.00557										362.362	0.00635										362.267	0.00753										364.679	0.01056										1814.36	0.03598	1814.36	0.03743	1814.36	0.13961
363.26	0.00561										363.188	0.00635										363.112	0.00758										365.535	0.01057										1816.29	0.03565	1816.29	0.03684	1816.29	0.13981
364.118	0.00567										364.017	0.00633										363.945	0.00758										366.373	0.01055										1818.22	0.03535	1818.22	0.03639	1818.22	0.14
364.946	0.00568										364.828	0.00647										364.764	0.00749										367.223	0.01048										1820.14	0.0351	1820.14	0.03609	1820.14	0.1402
365.799	0.00574										365.667	0.0064										365.596	0.00744										368.068	0.01047										1822.07	0.03489	1822.07	0.03591	1822.07	0.14039
366.628	0.00576										366.505	0.00649										366.417	0.00743										368.95	0.01043										1824	0.03471	1824	0.03579	1824	0.14061
367.46	0.00577										367.361	0.00649										367.245	0.00743										369.742	0.01042										1825.93	0.03454	1825.93	0.03567	1825.93	0.14085
368.276	0.0058										368.2	0.00645										368.081	0.00746										370.555	0.01033										1827.86	0.03438	1827.86	0.03552	1827.86	0.14113
369.131	0.00583										369.01	0.00651										368.928	0.00744										371.413	0.01029										1829.79	0.03422	1829.79	0.03535	1829.79	0.14144
369.969	0.00588										369.835	0.00649										369.792	0.00746										372.252	0.01027										1831.72	0.03405	1831.72	0.03518	1831.72	0.14175
370.789	0.00588										370.682	0.00649										370.592	0.00747										373.093	0.01027										1833.64	0.03389	1833.64	0.03505	1833.64	0.14205
371.637	0.00594										371.516	0.00644										371.446	0.00757										373.928	0.01021										1835.57	0.03372	1835.57	0.03499	1835.57	0.14229
372.5	0.00597										372.373	0.0064										372.269	0.00757										374.767	0.0102										1837.5	0.03356	1837.5	0.035	1837.5	0.14246
373.349	0.006										373.209	0.00646										373.1	0.00751										375.625	0.01017										1839.43	0.0334	1839.43	0.03505	1839.43	0.14258
374.19	0.00606										374.022	0.00645										373.956	0.00748										376.461	0.01004										1841.36	0.03325	1841.36	0.0351	1841.36	0.14268
375	0.00607										374.863	0.00642										374.776	0.00748										377.299	0.00999										1843.29	0.03312	1843.29	0.03512	1843.29	0.14282
375.866	0.00612										375.719	0.00647										375.592	0.00756										378.13	0.01002										1845.21	0.033	1845.21	0.03507	1845.21	0.14302
376.706	0.00614										376.54	0.00647										376.436	0.00756										378.963	0.00991										1847.14	0.0329	1847.14	0.03494	1847.14	0.1433
377.496	0.00611										377.362	0.00639										377.278	0.00756										379.823	0.00988										1849.07	0.03281	1849.07	0.03472	1849.07	0.14365
378.362	0.00613										378.227	0.00639										378.094	0.00762										380.629	0.00994										1851	0.03272	1851	0.03443	1851	0.14405
379.177	0.00612										379.068	0.00635										378.944	0.00772										381.48	0.00988										1852.93	0.03263	1852.93	0.03412	1852.93	0.14445
380.017	0.00614										379.903	0.00642										379.769	0.00768										382.305	0.00981										1854.86	0.03253	1854.86	0.03383	1854.86	0.14484
380.861	0.0062										380.739	0.00642										380.629	0.00771										383.167	0.00977										1856.79	0.03242	1856.79	0.03362	1856.79	0.14516
381.7	0.00622										381.537	0.00643										381.454	0.00775										383.995	0.00979										1858.71	0.03233	1858.71	0.03353	1858.71	0.14542
382.516	0.00624										382.382	0.00643										382.296	0.00774										384.831	0.00977										1860.64	0.03226	1860.64	0.03358	1860.64	0.14561
383.358	0.00625										383.221	0.0065										383.136	0.00772										385.644	0.00981										1862.57	0.0322	1862.57	0.03373	1862.57	0.14573
384.181	0.00626										384.081	0.00648										383.957	0.00773										386.502	0.00977										1864.5	0.03217	1864.5	0.03393	1864.5	0.1458
384.989	0.00626										384.895	0.00643										384.801	0.00775										387.307	0.00975										1866.43	0.03214	1866.43	0.0341	1866.43	0.14585
385.84	0.00629										385.768	0.00641										385.678	0.00787										388.167	0.00966										1868.36	0.0321	1868.36	0.0342	1868.36	0.14588
386.683	0.00627										386.607	0.00646										386.48	0.00781										389.012	0.00966										1870.29	0.03206	1870.29	0.03419	1870.29	0.14591
387.518	0.0062										387.449	0.00644										387.335	0.00779										389.859	0.00964										1872.21	0.03201	1872.21	0.03408	1872.21	0.14595
388.354	0.00621										388.282	0.00645										388.19	0.0078										390.686	0.0096										1874.14	0.03195	1874.14	0.0339	1874.14	0.14601
389.198	0.00624										389.095	0.00647										389.021	0.00786										391.547	0.00955										1876.07	0.0319	1876.07	0.03371	1876.07	0.14608
390.038	0.00624										389.944	0.00644										389.865	0.00787										392.401	0.00956										1878	0.03186	1878	0.03355	1878	0.14615
390.882	0.00622										390.774	0.00633										390.701	0.00783										393.226	0.0095										1879.93	0.03185	1879.93	0.03346	1879.93	0.1462
391.691	0.00623										391.61	0.00645										391.556	0.00787										394.069	0.00947										1881.86	0.03185	1881.86	0.03344	1881.86	0.1462
392.492	0.00624										392.457	0.00633										392.372	0.00786										394.924	0.00944										1883.79	0.03187	1883.79	0.03347	1883.79	0.14614
393.325	0.00624										393.279	0.0064										393.213	0.00782										395.741	0.00934										1885.71	0.03189	1885.71	0.03352	1885.71	0.14604
394.185	0.00625										394.12	0.00643										394.051	0.00782										396.584	0.00921										1887.64	0.03192	1887.64	0.03357	1887.64	0.1459
395.024	0.00625										394.97	0.00641										394.884	0.00778										397.418	0.0092										1889.57	0.03195	1889.57	0.0336	1889.57	0.14575
395.85	0.00625										395.789	0.0064										395.717	0.00778										398.262	0.00923										1891.5	0.03199	1891.5	0.0336	1891.5	0.1456
396.701	0.0062										396.646	0.00646										396.531	0.00783										399.105	0.00921										1893.43	0.03203	1893.43	0.03357	1893.43	0.14544
397.495	0.00619										397.497	0.0064										397.392	0.00777										399.931	0.00915										1895.36	0.03209	1895.36	0.03353	1895.36	0.14529
398.313	0.00619										398.304	0.00639										398.226	0.00769										400.746	0.00904										1897.29	0.03216	1897.29	0.03347	1897.29	0.14512
399.14	0.00616										399.14	0.00631										399.061	0.00775										401.596	0.00897										1899.21	0.03223	1899.21	0.03339	1899.21	0.14493
400.016	0.00617										399.998	0.00629										399.897	0.00768										402.438	0.00895										1901.14	0.0323	1901.14	0.0333	1901.14	0.14471
400.833	0.0062										400.836	0.00624										400.728	0.00768										403.246	0.00892										1903.07	0.03236	1903.07	0.03319	1903.07	0.14446
401.664	0.00616										401.648	0.00625										401.545	0.00763										404.088	0.00897										1905	0.03244	1905	0.0331	1905	0.14417
402.523	0.00617										402.506	0.0062										402.358	0.00759										404.924	0.00892										1906.93	0.03252	1906.93	0.03305	1906.93	0.14384
403.339	0.00614										403.311	0.00624										403.198	0.00761										405.753	0.00895										1908.86	0.03261	1908.86	0.03306	1908.86	0.14346
404.183	0.00613										404.149	0.00626										404.049	0.00759										406.579	0.00894										1910.78	0.03272	1910.78	0.03314	1910.78	0.14302
405.018	0.00614										404.995	0.00624										404.876	0.0076										407.404	0.00884										1912.71	0.03283	1912.71	0.03327	1912.71	0.14252
405.861	0.00615										405.831	0.00621										405.701	0.00759										408.242	0.00886										1914.64	0.03293	1914.64	0.03344	1914.64	0.14196
406.695	0.00613										406.646	0.00622										406.529	0.00752										409.067	0.00883										1916.57	0.03303	1916.57	0.0336	1916.57	0.14136
407.499	0.00615										407.497	0.00622										407.383	0.00752										409.888	0.00879										1918.5	0.03312	1918.5	0.03372	1918.5	0.14076
408.341	0.00613										408.329	0.00624										408.224	0.00751										410.736	0.00877										1920.43	0.0332	1920.43	0.0338	1920.43	0.14016
409.163	0.00613										409.175	0.0063										409.048	0.00762										411.589	0.00871										1922.36	0.03329	1922.36	0.03381	1922.36	0.1396
410.004	0.00614										410.007	0.00626										409.897	0.00762										412.39	0.00861										1924.28	0.03337	1924.28	0.03376	1924.28	0.13906
410.834	0.00607										410.853	0.00637										410.707	0.00762										413.248	0.0086										1926.21	0.03346	1926.21	0.03368	1926.21	0.13854
411.702	0.00608										411.69	0.0063										411.57	0.00765										414.086	0.00861										1928.14	0.03354	1928.14	0.03357	1928.14	0.13802
412.519	0.00604										412.531	0.00629										412.388	0.00762										414.924	0.00856										1930.07	0.03362	1930.07	0.03347	1930.07	0.13749
413.353	0.00603										413.369	0.00628										413.188	0.0075										415.741	0.00853										1932	0.03369	1932	0.0334	1932	0.13692
414.17	0.006										414.211	0.00628										414.028	0.00751										416.583	0.00848										1933.93	0.03376	1933.93	0.03337	1933.93	0.13632
415.013	0.00598										415.049	0.00619										414.867	0.00759										417.449	0.00833										1935.86	0.03383	1935.86	0.03339	1935.86	0.1357
415.863	0.006										415.892	0.00618										415.703	0.00748										418.301	0.0083										1937.78	0.0339	1937.78	0.03345	1937.78	0.13509
416.699	0.00597										416.725	0.00603										416.534	0.00748										419.099	0.00828										1939.71	0.03398	1939.71	0.03354	1939.71	0.13448
417.527	0.00597										417.564	0.00603										417.396	0.00748										419.943	0.00831										1941.64	0.03406	1941.64	0.03363	1941.64	0.13391
418.336	0.00595										418.4	0.00599										418.235	0.00742										420.794	0.00827										1943.57	0.03415	1943.57	0.03369	1943.57	0.13336
419.211	0.00592										419.227	0.006										419.075	0.00727										421.634	0.00822										1945.5	0.03423	1945.5	0.0337	1945.5	0.13285
420.045	0.00591										420.076	0.00605										419.898	0.00725										422.506	0.00813										1947.43	0.0343	1947.43	0.03366	1947.43	0.13237
420.876	0.00588										420.909	0.00599										420.713	0.00724										423.334	0.0081										1949.35	0.03437	1949.35	0.03358	1949.35	0.13192
421.707	0.00586										421.722	0.00597										421.564	0.00723										424.166	0.00798										1951.28	0.03444	1951.28	0.03348	1951.28	0.13151
422.573	0.00579										422.568	0.00587										422.381	0.00717										424.987	0.00792										1953.21	0.03452	1953.21	0.03339	1953.21	0.13114
423.394	0.00578										423.427	0.00577										423.217	0.0072										425.806	0.00789										1955.14	0.0346	1955.14	0.03332	1955.14	0.13079
424.253	0.00576										424.272	0.00578										424.044	0.00711										426.669	0.00781										1957.07	0.03468	1957.07	0.0333	1957.07	0.13047
425.088	0.00575										425.1	0.00575										424.89	0.00705										427.505	0.00777										1959	0.03477	1959	0.03331	1959	0.13016
425.92	0.0057										425.935	0.00572										425.745	0.00704										428.341	0.00773										1960.92	0.03486	1960.92	0.03334	1960.92	0.12986
426.754	0.00566										426.765	0.00569										426.595	0.00691										429.181	0.00765										1962.85	0.03493	1962.85	0.03337	1962.85	0.12957
427.58	0.00565										427.591	0.00572										427.426	0.00689										430.004	0.0076										1964.78	0.035	1964.78	0.03338	1964.78	0.12931
428.42	0.00563										428.417	0.00572										428.277	0.00688										430.847	0.00742										1966.71	0.03505	1966.71	0.03337	1966.71	0.12908
429.261	0.00561										429.263	0.0057										429.115	0.00682										431.726	0.00742										1968.64	0.03511	1968.64	0.03332	1968.64	0.12888
430.119	0.00558										430.104	0.00565										429.974	0.00677										432.547	0.00724										1970.57	0.03516	1970.57	0.03324	1970.57	0.12872
430.964	0.00554										430.974	0.00554										430.822	0.00679										433.41	0.00726										1972.5	0.0352	1972.5	0.03314	1972.5	0.12859
431.787	0.00551										431.802	0.00553										431.651	0.00674										434.228	0.00713										1974.42	0.03524	1974.42	0.03301	1974.42	0.12847
432.666	0.0055										432.63	0.00556										432.49	0.00665										435.073	0.00711										1976.35	0.03528	1976.35	0.03288	1976.35	0.12836
433.503	0.00546										433.465	0.00551										433.335	0.00659										435.883	0.00694										1978.28	0.0353	1978.28	0.03275	1978.28	0.12823
434.327	0.00546										434.299	0.00547										434.18	0.00655										436.741	0.00687										1980.21	0.03532	1980.21	0.03265	1980.21	0.12808
435.163	0.0054										435.116	0.00539										435.009	0.00657										437.559	0.00678										1982.14	0.03534	1982.14	0.03259	1982.14	0.1279
435.995	0.00541										435.953	0.00533										435.844	0.00642										438.393	0.00672										1984.07	0.03536	1984.07	0.03257	1984.07	0.1277
436.859	0.00539										436.786	0.00528										436.682	0.0064										439.223	0.00671										1986	0.03538	1986	0.03259	1986	0.12748
437.657	0.00534										437.594	0.00532										437.515	0.00638										440.09	0.00666										1987.92	0.0354	1987.92	0.03263	1987.92	0.12724
438.521	0.00534										438.454	0.00522										438.362	0.00627										440.933	0.00656										1989.85	0.03543	1989.85	0.03266	1989.85	0.12699
439.361	0.00531										439.291	0.00519										439.191	0.00619										441.745	0.00651										1991.78	0.03545	1991.78	0.03267	1991.78	0.12673
440.178	0.00531										440.126	0.00512										440.016	0.00609										442.575	0.00642										1993.71	0.03546	1993.71	0.03265	1993.71	0.12645
441.03	0.00528										440.971	0.00499										440.839	0.00598										443.444	0.0064										1995.64	0.03547	1995.64	0.03259	1995.64	0.12618
441.874	0.00522										441.822	0.00495										441.667	0.00594										444.266	0.00631										1997.57	0.03548	1997.57	0.03251	1997.57	0.1259
442.692	0.00525										442.679	0.00489										442.505	0.00589										445.09	0.00627										1999.49	0.0355	1999.49	0.03241	1999.49	0.12563
443.571	0.00521										443.505	0.00488										443.359	0.00586										445.945	0.00621										2001.42	0.03552	2001.42	0.03232	2001.42	0.12536
444.38	0.00517										444.328	0.00492										444.208	0.00572										446.762	0.0061										2003.35	0.03555	2003.35	0.03224	2003.35	0.12509
445.212	0.00518										445.174	0.00495										445.02	0.00562										447.584	0.00604										2005.28	0.03558	2005.28	0.03217	2005.28	0.1248
446.074	0.00518										446.007	0.00488										445.86	0.00557										448.419	0.006										2007.21	0.03562	2007.21	0.03211	2007.21	0.12448
446.928	0.00514										446.82	0.0049										446.682	0.00548										449.268	0.00592										2009.14	0.03565	2009.14	0.03208	2009.14	0.12414
447.747	0.00511										447.64	0.00488										447.501	0.00547										450.101	0.00596										2011.07	0.03568	2011.07	0.03205	2011.07	0.12378
448.567	0.0051										448.474	0.00487										448.318	0.00537										450.934	0.00594										2012.99	0.03572	2012.99	0.03204	2012.99	0.12341
449.412	0.00506										449.3	0.00471										449.14	0.00528										451.768	0.00593										2014.92	0.03577	2014.92	0.03204	2014.92	0.12303
450.236	0.00501										450.143	0.00465										449.993	0.00511										452.611	0.00584										2016.85	0.03583	2016.85	0.03204	2016.85	0.12266
451.051	0.00498										450.989	0.00467										450.826	0.00518										453.425	0.00578										2018.78	0.03589	2018.78	0.03205	2018.78	0.12229
451.879	0.00494										451.791	0.00462										451.644	0.00504										454.277	0.00573										2020.71	0.03595	2020.71	0.03204	2020.71	0.12194
452.7	0.00491										452.619	0.00461										452.471	0.00492										455.105	0.00567										2022.64	0.03601	2022.64	0.03202	2022.64	0.1216
453.539	0.00487										453.465	0.0046										453.33	0.00485										455.926	0.00568										2024.57	0.03607	2024.57	0.03198	2024.57	0.12127
454.358	0.00482										454.291	0.00452										454.143	0.00479										456.786	0.00565										2026.49	0.03614	2026.49	0.03193	2026.49	0.12096
455.174	0.0048										455.131	0.00449										454.976	0.00476										457.644	0.00556										2028.42	0.0362	2028.42	0.03189	2028.42	0.12067
456.027	0.00477										455.972	0.00441										455.812	0.00463										458.49	0.00541										2030.35	0.03628	2030.35	0.03185	2030.35	0.1204
456.874	0.00475										456.808	0.00438										456.656	0.00459										459.348	0.00538										2032.28	0.03636	2032.28	0.03184	2032.28	0.12015
457.68	0.00475										457.629	0.00436										457.475	0.00456										460.177	0.00519										2034.21	0.03644	2034.21	0.03183	2034.21	0.11992
458.524	0.00471										458.473	0.00433										458.287	0.00449										461.002	0.00526										2036.14	0.03653	2036.14	0.03183	2036.14	0.11971
459.38	0.00472										459.301	0.00423										459.13	0.00441										461.846	0.0052										2038.07	0.03662	2038.07	0.03183	2038.07	0.1195
460.183	0.00462										460.132	0.00422										459.973	0.00425										462.687	0.00514										2039.99	0.0367	2039.99	0.0318	2039.99	0.11931
461.002	0.00465										460.991	0.00411										460.793	0.00426										463.494	0.00517										2041.92	0.03678	2041.92	0.03176	2041.92	0.11913
461.861	0.00464										461.794	0.00406										461.627	0.00415										464.343	0.0051										2043.85	0.03686	2043.85	0.03171	2043.85	0.11897
462.697	0.00461										462.626	0.00403										462.468	0.0041										465.173	0.00508										2045.78	0.03694	2045.78	0.03166	2045.78	0.11884
463.497	0.00457										463.468	0.00396										463.326	0.00406										465.991	0.0051										2047.71	0.03702	2047.71	0.03161	2047.71	0.11874
464.346	0.00453										464.297	0.00392										464.133	0.004										466.842	0.00508										2049.64	0.03712	2049.64	0.03157	2049.64	0.11865
465.172	0.00448										465.145	0.00386										464.989	0.00393										467.684	0.00505										2051.57	0.03721	2051.57	0.03155	2051.57	0.11859
466.005	0.00444										465.964	0.00387										465.822	0.00381										468.542	0.00497										2053.49	0.03731	2053.49	0.03153	2053.49	0.11853
466.854	0.00441										466.817	0.00382										466.654	0.00366										469.368	0.00497										2055.42	0.0374	2055.42	0.03152	2055.42	0.11848
467.717	0.00439										467.644	0.00382										467.47	0.00363										470.211	0.0049										2057.35	0.0375	2057.35	0.03152	2057.35	0.11844
468.565	0.00434										468.465	0.00385										468.334	0.00363										471.055	0.00486										2059.28	0.03759	2059.28	0.03153	2059.28	0.11842
469.405	0.00434										469.275	0.00383										469.137	0.00353										471.892	0.00468										2061.21	0.03769	2061.21	0.03155	2061.21	0.11841
470.226	0.00431										470.153	0.00386										469.981	0.00349										472.723	0.00458										2063.14	0.03778	2063.14	0.03157	2063.14	0.11842
471.065	0.00428										470.958	0.00387										470.8	0.00339										473.555	0.00448										2065.06	0.03788	2065.06	0.0316	2065.06	0.11846
471.868	0.00428										471.769	0.00377										471.653	0.0033										474.395	0.00444										2066.99	0.03798	2066.99	0.03162	2066.99	0.11852
472.705	0.00425										472.604	0.00377										472.485	0.00323										475.246	0.00436										2068.92	0.03807	2068.92	0.03162	2068.92	0.11859
473.537	0.00427										473.448	0.0037										473.315	0.00318										476.064	0.00437										2070.85	0.03816	2070.85	0.03161	2070.85	0.11869
474.35	0.00421										474.259	0.00368										474.12	0.00306										476.898	0.00434										2072.78	0.03825	2072.78	0.03159	2072.78	0.1188
475.18	0.00417										475.095	0.0037										474.975	0.00297										477.741	0.00428										2074.71	0.03834	2074.71	0.03156	2074.71	0.11892
476.01	0.00417										475.936	0.0037										475.8	0.00291										478.584	0.00424										2076.64	0.03844	2076.64	0.03153	2076.64	0.11906
476.805	0.00409										476.777	0.00364										476.642	0.00279										479.409	0.00437										2078.56	0.03854	2078.56	0.0315	2078.56	0.11922
477.633	0.0041										477.613	0.00363										477.47	0.00274										480.278	0.00436										2080.49	0.03865	2080.49	0.03148	2080.49	0.11939
478.478	0.00406										478.435	0.00361										478.279	0.00273										481.112	0.00427										2082.42	0.03875	2082.42	0.03146	2082.42	0.11958
479.286	0.00402										479.291	0.00358										479.119	0.0026										481.93	0.00427										2084.35	0.03886	2084.35	0.03144	2084.35	0.11977
480.128	0.00401										480.105	0.00353										479.942	0.00257										482.768	0.00428										2086.28	0.03896	2086.28	0.03142	2086.28	0.11997
480.989	0.00398										480.926	0.00354										480.778	0.0026										483.595	0.00423										2088.21	0.03906	2088.21	0.03139	2088.21	0.12019
481.836	0.00392										481.75	0.00347										481.635	0.00251										484.426	0.00423										2090.14	0.03916	2090.14	0.03137	2090.14	0.12041
482.661	0.00386										482.557	0.00345										482.472	0.00251										485.284	0.00423										2092.06	0.03926	2092.06	0.03135	2092.06	0.12065
483.533	0.00386										483.414	0.00341										483.307	0.00245										486.126	0.00417										2093.99	0.03937	2093.99	0.03134	2093.99	0.12091
484.37	0.00384										484.258	0.00344										484.14	0.00242										486.948	0.00406										2095.92	0.03948	2095.92	0.03134	2095.92	0.12116
485.188	0.00381										485.095	0.00338										484.98	0.00241										487.782	0.00397										2097.85	0.03958	2097.85	0.03135	2097.85	0.12141
486.033	0.00376										485.925	0.00331										485.816	0.0024										488.613	0.00393										2099.78	0.03969	2099.78	0.03135	2099.78	0.12166
486.894	0.00375										486.765	0.00329										486.641	0.00237										489.436	0.00401										2101.71	0.03979	2101.71	0.03135	2101.71	0.12189
487.712	0.00376										487.579	0.00327										487.491	0.00234										490.294	0.0039										2103.63	0.03989	2103.63	0.03135	2103.63	0.12213
488.554	0.00374										488.427	0.00326										488.339	0.00225										491.14	0.00389										2105.56	0.03999	2105.56	0.03134	2105.56	0.12236
489.36	0.00371										489.284	0.00328										489.191	0.00215										491.973	0.00379										2107.49	0.04008	2107.49	0.03134	2107.49	0.1226
490.204	0.0037										490.111	0.00327										490.005	0.00214										492.838	0.00362										2109.42	0.04018	2109.42	0.03134	2109.42	0.12285
491.026	0.00365										490.936	0.00327										490.841	0.00211										493.668	0.00368										2111.35	0.04026	2111.35	0.03134	2111.35	0.1231
491.835	0.00361										491.796	0.0033										491.666	0.00211										494.489	0.00367										2113.28	0.04035	2113.28	0.03134	2113.28	0.12335
492.661	0.00359										492.622	0.00338										492.497	0.00202										495.337	0.00357										2115.2	0.04042	2115.2	0.03132	2115.2	0.1236
493.481	0.00356										493.463	0.00329										493.306	0.00202										496.195	0.00339										2117.13	0.04048	2117.13	0.0313	2117.13	0.12383
494.32	0.00353										494.285	0.00331										494.158	0.00189										496.993	0.00329										2119.06	0.04054	2119.06	0.03126	2119.06	0.12406
495.167	0.00352										495.109	0.00321										495.016	0.00185										497.856	0.00319										2120.99	0.04059	2120.99	0.03121	2120.99	0.12428
496.002	0.00348										495.963	0.00316										495.811	0.00179										498.672	0.00312										2122.92	0.04064	2122.92	0.03115	2122.92	0.12449
496.842	0.00346										496.769	0.0031										496.651	0.00178										499.514	0.00314										2124.85	0.04069	2124.85	0.0311	2124.85	0.12469
497.648	0.00341										497.618	0.00306										497.478	0.00181										500.318	0.00308										2126.78	0.04074	2126.78	0.03105	2126.78	0.12489
498.507	0.00337										498.462	0.00304										498.324	0.00178										501.166	0.0031										2128.7	0.04079	2128.7	0.031	2128.7	0.12507
499.336	0.00334										499.274	0.003										499.153	0.00176										501.996	0.00315										2130.63	0.04084	2130.63	0.03095	2130.63	0.12524
500.161	0.0033										500.092	0.00297										499.991	0.00178										502.846	0.00316										2132.56	0.04089	2132.56	0.03089	2132.56	0.12539
500.99	0.00329										500.941	0.00301										500.828	0.00166										503.671	0.00312										2134.49	0.04093	2134.49	0.03083	2134.49	0.12552
501.828	0.00327										501.772	0.00303										501.671	0.00167										504.486	0.00311										2136.42	0.04097	2136.42	0.03076	2136.42	0.12564
502.675	0.00327										502.619	0.003										502.501	0.00169										505.335	0.00313										2138.35	0.04102	2138.35	0.0307	2138.35	0.12575
503.531	0.00325										503.45	0.00297										503.304	0.0016										506.174	0.00308										2140.28	0.04106	2140.28	0.03064	2140.28	0.12585
504.338	0.00322										504.315	0.00295										504.142	0.00155										507.017	0.00303										2142.2	0.04109	2142.2	0.03058	2142.2	0.12594
505.163	0.00322										505.136	0.00286										504.982	0.00156										507.84	0.00302										2144.13	0.04111	2144.13	0.0305	2144.13	0.126
505.993	0.0032										505.993	0.00283										505.826	0.00152										508.687	0.003										2146.06	0.04112	2146.06	0.03041	2146.06	0.12605
506.858	0.00317										506.799	0.00282										506.657	0.00148										509.503	0.00296										2147.99	0.0411	2147.99	0.0303	2147.99	0.12606
507.687	0.00318										507.63	0.00281										507.508	0.00151										510.368	0.00294										2149.92	0.04108	2149.92	0.03017	2149.92	0.12606
508.518	0.00315										508.462	0.00282										508.306	0.00149										511.165	0.003										2151.85	0.04104	2151.85	0.03002	2151.85	0.12605
509.364	0.00317										509.297	0.00279										509.142	0.00149										512.021	0.003										2153.78	0.041	2153.78	0.02987	2153.78	0.12602
510.19	0.00315										510.108	0.00282										509.966	0.00135										512.84	0.00297										2155.7	0.04095	2155.7	0.02971	2155.7	0.12598
511.048	0.00314										510.946	0.0028										510.788	0.00139										513.689	0.0029										2157.63	0.0409	2157.63	0.02955	2157.63	0.12593
511.868	0.00312										511.774	0.00275										511.632	0.0013										514.528	0.00294										2159.56	0.04085	2159.56	0.02938	2159.56	0.12586
512.703	0.00312										512.599	0.00273										512.474	0.00128										515.365	0.00286										2161.49	0.0408	2161.49	0.0292	2161.49	0.12577
513.545	0.00311										513.428	0.00271										513.295	0.00121										516.196	0.00284										2163.42	0.04075	2163.42	0.029	2163.42	0.12566
514.389	0.00307										514.261	0.00271										514.136	0.00122										517.015	0.00286										2165.35	0.04069	2165.35	0.0288	2165.35	0.12552
515.227	0.00307										515.117	0.00261										514.971	0.00123										517.842	0.00279										2167.28	0.04063	2167.28	0.02859	2167.28	0.12537
516.066	0.00304										515.944	0.00262										515.811	0.0012										518.678	0.0028										2169.2	0.04058	2169.2	0.02837	2169.2	0.12519
516.874	0.00304										516.79	0.00249										516.65	0.0012										519.515	0.00276										2171.13	0.04052	2171.13	0.02816	2171.13	0.125
517.693	0.00303										517.606	0.00248										517.466	0.00114										520.357	0.00279										2173.06	0.04045	2173.06	0.02796	2173.06	0.1248
518.51	0.00299										518.415	0.0025										518.287	0.00112										521.206	0.00287										2174.99	0.04038	2174.99	0.02776	2174.99	0.12457
519.329	0.00294										519.249	0.00244										519.117	0.00108										522.052	0.00282										2176.92	0.0403	2176.92	0.02758	2176.92	0.12433
520.153	0.00295										520.081	0.00242										519.921	0.0011										522.867	0.00279										2178.85	0.04022	2178.85	0.02742	2178.85	0.12407
520.982	0.00288										520.907	0.00235										520.771	0.00108										523.734	0.00269										2180.77	0.04013	2180.77	0.02728	2180.77	0.12379
521.815	0.00284										521.757	0.00238										521.625	0.00104										524.579	0.00262										2182.7	0.04003	2182.7	0.02717	2182.7	0.1235
522.663	0.0028										522.574	0.00235										522.446	0.000982428										525.385	0.00266										2184.63	0.03995	2184.63	0.0271	2184.63	0.12321
523.5	0.00277										523.402	0.0024										523.295	0.000988087										526.231	0.0026										2186.56	0.03986	2186.56	0.02706	2186.56	0.1229
524.33	0.00278										524.234	0.00239										524.117	0.000958031										527.083	0.0026										2188.49	0.03977	2188.49	0.02703	2188.49	0.12259
525.181	0.00276										525.088	0.00237										524.941	0.000975653										527.929	0.00255										2190.42	0.03969	2190.42	0.027	2190.42	0.12225
526.03	0.00272										525.891	0.00238										525.754	0.000947997										528.776	0.0025										2192.34	0.03959	2192.34	0.02695	2192.34	0.1219
526.847	0.00271										526.717	0.00235										526.612	0.001										529.589	0.00251										2194.27	0.03949	2194.27	0.02688	2194.27	0.12153
527.654	0.00267										527.559	0.00229										527.444	0.000904491										530.449	0.0024										2196.2	0.03939	2196.2	0.02678	2196.2	0.12114
528.495	0.00266										528.351	0.00229										528.279	0.000922095										531.261	0.00244										2198.13	0.03929	2198.13	0.02665	2198.13	0.12073
529.334	0.00258										529.197	0.00221										529.106	0.000949252										532.071	0.00248										2200.06	0.03918	2200.06	0.0265	2200.06	0.1203
530.164	0.00259										530.049	0.0022										529.921	0.00101										532.919	0.00252
530.981	0.00254										530.866	0.00215										530.736	0.000967839										533.759	0.00242
531.814	0.00255										531.7	0.0021										531.607	0.00101										534.593	0.00242
532.645	0.00251										532.526	0.00207										532.426	0.000991093										535.435	0.00238
533.471	0.0025										533.349	0.00208										533.244	0.00101										536.256	0.00237
534.325	0.00249										534.19	0.00206										534.027	0.000950127										537.078	0.00236
535.164	0.00243										535.044	0.00207										534.876	0.000922407										537.899	0.00235
535.987	0.0024										535.834	0.0021										535.704	0.001										538.725	0.00233
536.787	0.0024										536.678	0.00205										536.517	0.000936209										539.559	0.00237
537.62	0.00235										537.506	0.00198										537.335	0.00104										540.405	0.00239
538.466	0.00228										538.335	0.00199										538.194	0.000915471										541.215	0.00242
539.304	0.00222										539.158	0.00198										539.018	0.000917674										542.031	0.00227
540.125	0.00222										539.981	0.00198										539.855	0.000934104										542.885	0.00234
540.954	0.00216										540.802	0.00197										540.682	0.000843301										543.725	0.00241
541.784	0.00215										541.614	0.00198										541.522	0.000816794										544.571	0.00237
542.618	0.00212										542.452	0.00202										542.344	0.000871462										545.372	0.00236
543.441	0.00213										543.258	0.00196										543.177	0.000787775										546.208	0.00237
544.25	0.00212										544.086	0.00208										544	0.000756601										547.046	0.00238
545.084	0.00208										544.895	0.00205										544.842	0.000761079										547.874	0.00233
545.928	0.00207										545.723	0.00202										545.665	0.000708452										548.689	0.0023
546.75	0.00204										546.565	0.00199										546.492	0.000627185										549.554	0.0023
547.573	0.00201										547.387	0.00189										547.334	0.000629279										550.389	0.0023
548.413	0.002										548.235	0.00183										548.157	0.000710161										551.219	0.00233
549.241	0.00197										549.071	0.00182										548.985	0.000705189										552.035	0.0023
550.058	0.00197										549.896	0.00177										549.794	0.000738471										552.9	0.00225
550.896	0.00196										550.75	0.00174										550.652	0.00080961										553.733	0.00228
551.721	0.00194										551.57	0.00173										551.467	0.000807095										554.543	0.0022
552.564	0.00194										552.417	0.00177										552.26	0.000850015										555.382	0.00209
553.395	0.00192										553.259	0.00176										553.095	0.00082592										556.212	0.00205
554.172	0.00191										554.068	0.00177										553.935	0.000782725										556.985	0.00194
555.001	0.0019										554.909	0.00178										554.793	0.000720349										557.828	0.00196
555.847	0.00187										555.704	0.0017										555.622	0.000722519										558.645	0.00196
556.671	0.00186										556.534	0.00167										556.45	0.000736619										559.495	0.00194
557.482	0.00186										557.361	0.00158										557.296	0.000588484										560.334	0.00192
558.312	0.00183										558.213	0.00154										558.097	0.000564599										561.16	0.00189
559.153	0.00181										559.041	0.00146										558.903	0.000519297										561.995	0.00187
559.948	0.00179										559.846	0.00135										559.736	0.000504706										562.817	0.00184
560.769	0.00177										560.679	0.00135										560.582	0.000485235										563.649	0.00178
561.622	0.00175										561.511	0.00137										561.395	0.000411222										564.448	0.00176
562.441	0.00174										562.336	0.00143										562.206	0.00042306										565.297	0.00172
563.26	0.00173										563.149	0.00144										563.055	0.00035826										566.135	0.00169
564.105	0.00168										563.963	0.00142										563.889	0.000331745										566.959	0.00166
564.934	0.00167										564.777	0.00137										564.684	0.0003461										567.795	0.00164
565.748	0.00165										565.609	0.00136										565.527	0.000383877										568.632	0.00158
566.588	0.00164										566.46	0.00128										566.349	0.000424228										569.454	0.00165
567.42	0.00164										567.292	0.00127										567.178	0.000438288										570.29	0.00159
568.249	0.00161										568.103	0.00123										568.028	0.000514143										571.112	0.00159
569.097	0.00159										568.958	0.00127										568.838	0.000478309										571.932	0.0015
569.891	0.00152										569.771	0.00122										569.671	0.000547161										572.729	0.00142
570.711	0.00152										570.597	0.00126										570.479	0.000609091										573.565	0.00145
571.514	0.00152										571.43	0.00122										571.295	0.000535054										574.403	0.00151
572.377	0.00147										572.244	0.0012										572.142	0.000534643										575.2	0.00157
573.186	0.00145										573.066	0.0012										572.965	0.000527298										576.048	0.00145
574.038	0.00146										573.918	0.00122										573.799	0.000500786										576.872	0.00144
574.855	0.00144										574.754	0.00119										574.611	0.000503071										577.707	0.00142
575.648	0.00136										575.547	0.00115										575.471	0.000545464										578.527	0.00127
576.467	0.00134										576.407	0.00112										576.3	0.000509452										579.369	0.00125
577.294	0.00129										577.183	0.00106										577.108	0.000406876										580.199	0.00114
578.113	0.00131										578.033	0.00103										577.93	0.000425766										581.029	0.00104
578.945	0.00128										578.869	0.000931309										578.748	0.000332631										581.88	0.00108
579.778	0.00129										579.669	0.000916264										579.557	0.000356404										582.706	0.00103
580.576	0.00126										580.486	0.000898665										580.393	0.00028219										583.522	0.00109
581.377	0.00126										581.327	0.000901985										581.228	0.000329572										584.353	0.00104
582.24	0.00122										582.184	0.000888211										582.057	0.000334091										585.183	0.00103
583.037	0.0012										582.995	0.000910428										582.859	0.000286405										586.025	0.000984328
583.871	0.00116										583.796	0.000943958										583.685	0.000338636										586.842	0.00096293
584.678	0.00114										584.647	0.00095991										584.496	0.000348086										587.682	0.000883972
585.514	0.00111										585.45	0.000904645										585.306	0.000362319										588.517	0.000881374
586.357	0.00109										586.244	0.000870897										586.143	0.0002404										589.323	0.000907811
587.175	0.00109										587.072	0.00086554										586.979	0.000211484										590.148	0.000819544
587.974	0.0011										587.891	0.000926999										587.823	0.000146729										590.982	0.000876576
588.826	0.0011										588.696	0.000819271										588.636	0.000215768										591.856	0.000816186
589.637	0.00109										589.547	0.000820913										589.459	0.00011544										592.672	0.000832949
590.477	0.00105										590.375	0.000815556										590.289	0.000105644										593.502	0.00079228
591.304	0.00103										591.165	0.000707925										591.116	9.11124e-05										594.347	0.000703715
592.134	0.00102										591.995	0.000702553										591.906	0.000138902										595.156	0.000711038
592.929	0.000989376										592.795	0.00071645										592.719	0.000134022										596.003	0.000677289
593.741	0.000975232										593.62	0.000692037										593.533	0.00013391										596.828	0.000705827
594.556	0.000931914										594.422	0.000658242										594.353	0.000155206										597.653	0.000691465
595.414	0.0009023										595.254	0.000707689										595.193	0.000128632										598.446	0.000699026
596.196	0.000852244										596.072	0.000664249										595.966	0.000162265										599.282	0.000658266
597.044	0.000818314										596.908	0.00068745										596.787	0.000123941										600.121	0.000560248
597.873	0.00079252										597.711	0.00060596										597.633	8.77807e-05										600.956	0.000576729
598.705	0.000742854										598.548	0.000555244										598.461	0.000120923										601.768	0.000507725
599.547	0.000699262										599.368	0.000585705										599.286	0.000132635										602.595	0.00050525
600.384	0.00071843										600.21	0.000439584										600.114	0.000172924										603.437	0.000464403
601.168	0.000693957										601.021	0.000415265										600.954	0.000182121										604.268	0.000480955
602.013	0.000675365										601.857	0.000390781										601.788	0.000129374										605.096	0.000364013
602.841	0.000694641										602.704	0.00024901										602.638	0.000148011										605.926	0.000354344
603.684	0.000668793										603.533	0.000168911										603.459	0.000162147										606.762	0.000294516
604.504	0.000678398										604.369	0.00014359										604.286	0.000202445										607.594	0.000308663
605.33	0.000692385										605.218	0.000127717										605.149	0.000163753										608.429	0.000174945
606.14	0.000672904										606.059	9.04434e-05										605.962	0.000137419										609.261	5.79572e-05
606.971	0.000619746										606.884	0.000160574										606.806	0.000160885										610.074	7.47534e-05
607.809	0.000590396										607.732	0.000108938										607.639	6.76185e-05										610.91	6.53429e-05
608.676	0.000553826										608.544	8.14188e-05										608.458	5.07688e-05										611.727	0.00012789
609.513	0.000559804										609.373	0.000151523										609.285	-2.33706e-05										612.565	4.53995e-05
610.359	0.000530408										610.201	0.00014772										610.123	-0.000119067										613.442	8.0455e-05
611.165	0.000483577										611.047	0.00011041										610.97	-2.17234e-05										614.257	5.95316e-05
611.986	0.000471979										611.865	0.000106686										611.771	-2.60472e-07										615.104	8.19404e-06
612.85	0.000438957										612.704	5.27363e-05										612.627	1.35585e-05										615.939	6.15505e-05
613.687	0.000413142										613.536	5.9919e-06										613.446	6.3466e-05										616.796	0.000112925
614.518	0.000390899										614.35	1.18304e-05										614.303	6.53548e-05										617.626	1.36049e-05
615.331	0.000387992										615.191	-3.1086e-05										615.112	6.7675e-05										618.423	2.81175e-05
616.178	0.000406998										616.023	-7.21566e-05										615.942	7.93385e-05										619.278	-6.83785e-05
617.045	0.000364328										616.875	-6.3006e-05										616.776	0.000110038										620.137	-9.08746e-05
617.866	0.000319577										617.694	-4.9346e-05										617.614	7.15645e-05										620.978	-5.66599e-05
618.693	0.000289883										618.544	-3.06727e-05										618.468	5.44108e-05										621.803	-1.27986e-05
619.54	0.000263853										619.383	-7.16875e-05										619.284	1.13629e-05										622.633	-3.78873e-05
620.378	0.00024571										620.229	-4.82793e-05										620.123	3.2482e-05										623.482	4.97847e-05
621.218	0.000269086										621.05	8.30962e-06										620.968	2.25561e-05										624.365	3.86507e-05
622.065	0.000257186										621.9	-2.30821e-05										621.816	-4.93805e-05										625.193	0.000163697
622.888	0.000227458										622.736	4.07826e-05										622.668	-1.88439e-05										626.024	0.000141033
623.755	0.000240421										623.546	0										623.495	0										626.878	0.000161128
624.565	0.000238866										624.387	5.43732e-05										624.333	4.86579e-05										627.712	0.000132829
625.41	0.000204878										625.228	-3.19127e-05										625.176	2.58347e-05										628.529	0.000117819
626.259	0.000246852										626.06	-4.20114e-05										626.003	2.43187e-05										629.385	0.000109764
627.093	0.000223382										626.906	-1.65021e-05										626.844	2.29395e-05										630.22	0.000133937
627.927	0.000221085										627.746	4.90423e-05										627.669	8.10116e-05										631.025	0.00011118
628.739	0.000213267										628.593	9.07976e-05										628.504	3.18872e-05										631.897	0.000151632
629.604	0.000189679										629.442	0.000127797										629.34	8.52963e-05										632.745	0.000178937
630.41	0.000181847										630.284	0.000140906										630.181	1.95405e-05										633.577	0.000212453
631.254	0.000183817										631.102	7.03987e-05										631.016	5.38661e-05										634.418	0.000203555
632.101	0.000150475										631.951	9.64347e-06										631.86	4.5361e-05										635.266	0.000173619
632.959	0.000165723										632.762	-7.9985e-05										632.714	7.03369e-05										636.071	0.000122198
633.801	0.00016769										633.613	-4.81916e-06										633.544	1.40125e-05										636.953	9.62639e-05
634.616	0.000184604										634.467	-2.02399e-05										634.384	-3.50611e-05										637.777	9.60105e-05
635.469	0.000157455										635.284	-2.1609e-05										635.234	-5.92874e-07										638.63	6.88195e-05
636.323	0.000127661										636.155	-6.3134e-05										636.058	-1.16787e-05										639.483	6.79001e-05
637.162	0.000109309										637.005	-9.76559e-05										636.893	-2.26562e-05										640.317	9.68301e-05
637.978	0.000107682										637.819	-6.32816e-05										637.734	-4.95897e-06										641.155	8.91355e-05
638.832	9.3235e-05										638.659	-6.44944e-05										638.576	5.58927e-06										641.999	0.000108007
639.652	8.93291e-05										639.498	-5.85567e-05										639.423	2.09574e-05										642.842	9.5805e-05
640.468	4.47883e-05										640.352	-2.26816e-05										640.259	9.99348e-06										643.66	0.000201449
641.3	3.74126e-05										641.18	-4.2952e-05										641.093	1.09233e-05										644.483	0.000171431
642.134	6.27213e-05										642.047	1.86733e-06										641.936	7.18654e-06										645.358	0.000153928
643	2.10717e-05										642.865	-1.144e-05										642.753	-3.25811e-05										646.152	0.000129445
643.819	-1.72707e-05										643.707	-3.38447e-05										643.589	-5.39806e-06										646.997	0.000148396
644.675	-3.07085e-05										644.53	-3.03783e-05										644.439	9.10661e-05										647.835	0.000243204
645.495	-3.63802e-05										645.388	-4.29438e-05										645.283	4.28648e-05										648.668	0.000282939
646.328	-1.54938e-05										646.204	-8.61309e-06										646.104	-1.16222e-05										649.505	0.000308548
647.168	-3.16616e-05										647.028	-8.61885e-05										646.944	3.66881e-05										650.332	0.000297861
648.01	-3.19214e-05										647.888	-0.000129697										647.761	-1.78563e-05										651.192	0.000298583
648.866	-9.15452e-06										648.699	-0.000150301										648.598	-5.06494e-05										652.023	0.000309549
649.711	1.26739e-05										649.518	-0.000220809										649.411	-2.18111e-05										652.89	0.000298728
650.541	-8.83911e-06										650.367	-0.000176325										650.265	-2.57322e-05										653.704	0.000319462
651.375	1.37695e-05										651.204	-0.000179742										651.094	-2.28829e-05										654.562	0.00031373
652.26	1.73291e-05										652.027	-0.000233495										651.923	-4.14922e-05										655.401	0.000288554
653.079	3.05234e-05										652.886	-0.000119679										652.792	-5.47247e-05										656.224	0.000289608
653.931	3.22683e-05										653.707	-9.47743e-05										653.66	-6.08357e-05										657.061	0.000331784
654.775	2.49559e-05										654.53	-0.000117327										654.465	-4.16491e-05										657.886	0.000318614
655.613	2.71828e-05										655.372	-3.69874e-05										655.292	-6.7442e-05										658.749	0.000314115
656.429	1.46804e-05										656.218	-1.85706e-05										656.118	-1.69563e-05										659.605	0.00033794
657.273	2.32643e-05										657.043	6.61929e-06										656.962	-8.77915e-05										660.449	0.000372876
658.103	2.88151e-05										657.896	-2.48917e-05										657.793	-0.000163579										661.289	0.000403628
658.937	5.91795e-05										658.732	2.67186e-05										658.641	-0.000148532										662.157	0.000350238
659.767	6.2083e-05										659.586	3.33672e-05										659.458	-8.86252e-05										662.977	0.000348812
660.598	8.09083e-05										660.434	4.23017e-05										660.306	-0.000106962										663.83	0.00028499
661.438	0.000108268										661.261	5.55903e-05										661.125	-0.000190085										664.671	0.000299119
[truncated: 47 more rows]
[truncated: 10 more columns]

## Sheet: Figure 5
a
[truncated: 235 more rows]
[truncated: 67 more columns]

## Sheet: Figure 6
a							b							c
[truncated: 11,901 more rows]

## Sheet: Figure S1
a
[truncated: 14 more rows]

## Sheet: Figure S2
Time on stream (min)	C3H8	C3H6	COx	CH4	C2H6	C2H4	C3H6 Yield (mol/kg-cat/h)
[truncated: 10 more rows]

[truncated: 33 more sheets: Figure S3, Figure S4, Figure S5, Figure S6, Figure S7, Figure S8, Figure S9, Figure S10, Figure S11, Figure S12, Figure S15, Figure S16, Figure S18, Figure S19, Figure S20, Figure S21, Figure S22, Figure S23, Figure S24, Figure S25 …]
